# Supplementary material for: Molecular Mechanism of Cuscuta Haustorium Specialization Inferences from Transcriptome and Metabolome Analysis
Source: Metabolites. 2025 Mar 3;15(3):172. doi: 10.3390/metabo15030172 (PMC11943614; doi:10.3390/metabo15030172)
Supplement: Supplementary file 1 [file metabolites-15-00172-s001.zip]

Archive with 2 entries (2 files):
- Supplementary figures and tables.pdf
- Supplementary Table S1 differential metabolites.xlsx
