# Supplementary material for: Molecular Mechanism of Cuscuta Haustorium Specialization Inferences from Transcriptome and Metabolome Analysis
Source: Metabolites. 2025 Mar 3;15(3):172. doi: 10.3390/metabo15030172 (PMC11943614; doi:10.3390/metabo15030172)
Supplement: Supplementary file 1 [file metabolites-15-00172-s001.zip › Supplementary Table S1 differential metabolites.xlsx]

## Sheet: XQ-vs-YD
ID	m/z	Retention time (min)	Ion mode	Metabolites	HMDB	KEGG	PubChem	CAS	Class	level	Score	Fragmentation Score	Adducts	Formula	Mass Error (ppm)	VIP	Average(XQ)	Average(YD)	FoldChange	log2FoldChange	Regulation	p-value	q-value	XQ-1	XQ-2	XQ-3	XQ-4	XQ-5	XQ-6	YD-1	YD-2	YD-3	YD-4	YD-5	YD-6
4.94_448.1006n	447.093	4.93898	neg	Astragalin	HMDB0037429	C12249	5282102	480-10-4	Flavonoids	Level 3	56.8	90.5	M-H, 2M-H	C21H20O11	0.151724	28.951	1.41721e+08	5.59039e+07	2.53509	1.34204	Up	1.86673e-11	1.00323e-09	1.44313e+08	1.4662e+08	1.42162e+08	1.41748e+08	1.37524e+08	1.37961e+08	5.37172e+07	4.61695e+07	6.17877e+07	5.82911e+07	5.68061e+07	5.86518e+07
4.93_448.1001n	471.089	4.9306	pos	Luteolin 4'-Glucoside	HMDB0038468		12304737	6920-38-3	Flavonoids	Level 3	59.4	99.2	M+H, M+K, M+Na	C21H20O11	-1.06749	27.5845	1.29263e+08	5.12663e+07	2.52141	1.33423	Up	5.36207e-11	1.93868e-09	1.31198e+08	1.36617e+08	1.25515e+08	1.27402e+08	1.25701e+08	1.29146e+08	4.96953e+07	4.2723e+07	5.6905e+07	5.54201e+07	5.0208e+07	5.26463e+07
0.74_381.0790m/z	381.079	0.74265	pos	Cellobiose	HMDB0000055	C06422	10712	528-50-7	Organooxygen compounds	Level 4	39.6	2.97	M+K	C12H22O11	-1.02062	13.8578	3.79537e+07	5.78634e+07	0.655919	-0.608411	Down	7.77293e-09	6.51721e-08	3.80107e+07	3.6581e+07	3.82802e+07	3.58721e+07	3.97482e+07	3.923e+07	5.76346e+07	5.60058e+07	5.44228e+07	6.08107e+07	5.88471e+07	5.94591e+07
4.12_610.1535n	611.161	4.11868	pos	Meloside L	HMDB0029478		13846903	55196-48-0	Flavonoids	Level 3	55.7	79.2	M+H, M+Na, M+K	C27H30O16	0.1643	11.8695	1.80503e+07	3.60978e+06	5.00038	2.32204	Up	1.47485e-11	8.96236e-10	1.82859e+07	1.91821e+07	1.90694e+07	1.70246e+07	1.78696e+07	1.687e+07	3.60869e+06	2.87742e+06	4.08141e+06	3.87087e+06	3.69472e+06	3.52557e+06
12.67_264.2448n	282.279	12.6706	pos	2e,13z-Octadecadienal			9903401		Fatty Acyls	Level 3	57.1	90	M+H, M+NH4, M+H-H2O	C18H32O	-1.87556	11.4221	7.85361e+07	9.598e+07	0.818255	-0.289378	Down	0.00408234	0.00587548	6.82098e+07	8.14948e+07	7.99309e+07	7.11753e+07	9.64881e+07	7.39176e+07	9.19433e+07	9.39778e+07	8.96953e+07	9.68219e+07	1.05176e+08	9.82653e+07
4.11_609.1466m/z	609.147	4.10838	neg	Kaempferol 3-Gentiobioside	HMDB0303606		9960512		Flavonoids	Level 3	57.2	87.4	M-H	C27H30O16	0.854152	10.7049	1.52007e+07	3.46477e+06	4.38721	2.1333	Up	1.08753e-11	7.59413e-10	1.51363e+07	1.6042e+07	1.56362e+07	1.52317e+07	1.52437e+07	1.39141e+07	3.22615e+06	2.79999e+06	4.1405e+06	3.57942e+06	3.48829e+06	3.55427e+06
0.82_192.0269n	191.02	0.815617	neg	Citric Acid	HMDB0000094	C00158	311	77-92-9	Carboxylic acids and derivatives	Level 3	56.5	83.8	M-H2O-H, M-H	C6H8O7	-0.481825	8.63179	2.22592e+07	1.46356e+07	1.52089	0.604914	Up	1.88501e-11	1.00323e-09	2.25141e+07	2.21537e+07	2.14472e+07	2.24864e+07	2.28709e+07	2.20829e+07	1.46559e+07	1.40353e+07	1.4783e+07	1.4655e+07	1.47841e+07	1.49006e+07
4.93_287.0545m/z	287.054	4.9306	pos	Pratenol B	HMDB0040631		131752877	147710-51-8	Benzopyrans	Level 4	45.2	31	M+H-H2O	C15H12O7	-1.75034	8.45422	1.08538e+07	3.53533e+06	3.0701	1.61829	Up	1.21634e-11	8.14659e-10	1.07945e+07	1.14593e+07	1.07203e+07	1.05711e+07	1.04589e+07	1.11187e+07	3.35343e+06	2.91745e+06	3.98656e+06	3.82599e+06	3.50037e+06	3.62821e+06
0.77_342.1162n	365.105	0.772367	pos	Sucrose	HMDB0000258	C00089	5988	57-50-1	Organooxygen compounds	Level 3	52.2	62.1	M+NH4, M+Na	C12H22O11	-0.177852	8.41074	1.3662e+07	2.09623e+07	0.651743	-0.617626	Down	2.05862e-09	2.43342e-08	1.37976e+07	1.32348e+07	1.38334e+07	1.27071e+07	1.38378e+07	1.45616e+07	2.12468e+07	2.06845e+07	2.00846e+07	2.1421e+07	2.17837e+07	2.05533e+07
4.93_692.1305m/z	692.13	4.9306	pos	Chymosin Preparation, Escherichia Coli K-12	HMDB0032199	C05821	34231	9001-98-3	Peptidomimetics	Level 4	41.4	18.7	M+Na	C30H27N3O15	-4.39349	7.93464	1.2363e+07	5.83766e+06	2.1178	1.08256	Up	1.46402e-08	1.05732e-07	1.23356e+07	1.30153e+07	1.18941e+07	1.23669e+07	1.19767e+07	1.25892e+07	5.6584e+06	4.3191e+06	6.77068e+06	6.62452e+06	5.64667e+06	6.00661e+06
6.79_286.0479n	285.041	6.78693	neg	Luteolin	HMDB0005800	C01514	5280445	491-70-3	Flavonoids	Level 4	45.8	32.1	M-H, 2M-H	C15H10O6	0.41929	7.90621	1.11682e+07	4.1058e+06	2.72011	1.44367	Up	4.94017e-05	0.00010114	1.12375e+07	1.5005e+07	1.24846e+07	9.34875e+06	1.1213e+07	7.72055e+06	3.99391e+06	3.91344e+06	3.74451e+06	3.81897e+06	4.97406e+06	4.18992e+06
0.74_342.1163n	387.115	0.741183	neg	D-Maltose	HMDB0000163	C00208	10991489	69-79-4	Organooxygen compounds	Level 4	47.7	40.8	M+FA-H, 2M-H, M-H, M-H2O-H	C12H22O11	0.372575	7.78639	1.05669e+07	1.68275e+07	0.627952	-0.671273	Down	2.27785e-09	2.60085e-08	1.03359e+07	1.04088e+07	1.08654e+07	9.94712e+06	1.06689e+07	1.11751e+07	1.7283e+07	1.65484e+07	1.5657e+07	1.72388e+07	1.72762e+07	1.69616e+07
3.55_515.1410m/z	515.141	3.54918	neg	Plumieride	HMDB0256647		3453259		Prenol lipids	Level 3	53.8	71.7	M+FA-H	C21H26O12	0.779462	7.72657	1.08557e+07	4.74558e+06	2.28754	1.1938	Up	5.59012e-12	5.15574e-10	1.08886e+07	1.10571e+07	1.09219e+07	1.03068e+07	1.11205e+07	1.08391e+07	5.04551e+06	4.29635e+06	4.54718e+06	4.9241e+06	4.97747e+06	4.68286e+06
4.07_772.2060n	773.213	4.07315	pos	Astragalin 2''-[Glucosyl-(1->2)-Galactoside]	HMDB0303176		57509382		Flavonoids	Level 3	56.6	84.9	M+H, M+K, M+Na	C33H40O21	-0.301157	7.19364	7.96736e+06	2.51351e+06	3.16981	1.6644	Up	2.83076e-07	1.14187e-06	8.56404e+06	6.94683e+06	8.39641e+06	7.69995e+06	9.4973e+06	6.69962e+06	2.70998e+06	2.08988e+06	2.29898e+06	2.75938e+06	2.93596e+06	2.2869e+06
4.07_772.2069n	771.2	4.07493	neg	Kaempferol 3-Sophorotrioside	HMDB0032008	C12635	5282156	80714-53-0	Flavonoids	Level 3	56.4	84.4	M-H, M+FA-H	C33H40O21	0.940892	6.8214	7.38736e+06	2.55268e+06	2.89396	1.53304	Up	2.08445e-08	1.40109e-07	7.41456e+06	6.58106e+06	7.74556e+06	7.51349e+06	8.44466e+06	6.62481e+06	2.67192e+06	2.15554e+06	2.42273e+06	2.85134e+06	2.70896e+06	2.5056e+06
0.80_134.0214n	133.014	0.800417	neg	Malic Acid	HMDB0000744	C00149	525	6915-15-7	Hydroxy acids and derivatives	Level 3	48.9	45.9	M-H2O-H, M-H	C4H6O5	-0.89731	6.6166	9.66907e+06	1.4219e+07	0.680011	-0.55637	Down	1.4113e-08	1.02716e-07	9.24955e+06	9.82e+06	9.35798e+06	9.95911e+06	9.87235e+06	9.75545e+06	1.37948e+07	1.39502e+07	1.34272e+07	1.4352e+07	1.50493e+07	1.47406e+07
5.12_678.5039n	701.493	5.12097	pos	DG(17:0/PGE2/0:0)	HMDB0295655				Unclassified	Level 3	49.1	54.7	M+Na, M+K, M+H	C40H70O8	-4.71742	6.44972	3.56048e+07	4.03986e+07	0.881336	-0.182235	Down	0.000123975	0.000231339	3.65997e+07	3.41066e+07	3.52546e+07	3.70827e+07	3.55415e+07	3.50435e+07	4.17747e+07	4.13219e+07	4.03502e+07	4.19236e+07	3.78837e+07	3.91375e+07
0.77_533.1722m/z	533.172	0.771033	neg	Fucosyllactose	HMDB0006620		21771334	108795-32-0	Organooxygen compounds	Level 4	42.2	11.6	M+FA-H	C18H32O15	-0.154696	6.44408	6.00394e+06	1.03233e+07	0.58159	-0.781926	Down	1.85861e-08	1.27363e-07	5.82801e+06	6.0276e+06	5.94581e+06	6.0779e+06	6.26851e+06	5.87582e+06	1.02969e+07	1.00928e+07	9.18705e+06	1.09625e+07	1.06078e+07	1.0793e+07
0.76_439.0861m/z	439.086	0.756267	neg	3,5-Dihydroxyphenyl 1-O-(6-O-Galloyl-Beta-D-Glucopyranoside)	HMDB0039307		131752603	94356-21-5	Organooxygen compounds	Level 4	41.9	22.6	M-H	C19H20O12	-4.75109	5.76847	3.22918e+06	6.66284e+06	0.484656	-1.04497	Down	2.05095e-09	2.43342e-08	3.11534e+06	3.26333e+06	3.34587e+06	3.12961e+06	3.05662e+06	3.46433e+06	6.86038e+06	6.98673e+06	6.13907e+06	6.25388e+06	6.66443e+06	7.07253e+06
0.76_707.2212m/z	707.221	0.757733	pos	Apigenin 7-Rhamnoside-4'-Rutinoside			44257823		Flavonoids	Level 4	43.8	34.9	M+H-H2O	C33H40O18	4.14502	5.71312	430306	3.76767e+06	0.11421	-3.13024	Down	5.98883e-13	1.81874e-10	403962	403323	475310	354679	436907	507657	3.82566e+06	3.5742e+06	3.67375e+06	3.90643e+06	4.00201e+06	3.624e+06
4.72_464.0955n	487.085	4.7248	pos	Isoquercitrin	HMDB0037362	C05623	5280804	482-35-9	Flavonoids	Level 3	58.6	94.5	M+Na, M+K, M+H	C21H20O12	0.00766502	5.61214	1.04e+07	6.95959e+06	1.49434	0.579505	Up	9.8841e-06	2.43788e-05	9.63098e+06	1.2088e+07	9.80587e+06	1.01072e+07	9.8994e+06	1.08684e+07	6.85705e+06	6.12913e+06	7.15261e+06	7.00351e+06	7.31382e+06	7.30145e+06
4.98_478.1107n	501.1	4.9778	pos	Isorhamnetin 3-Galactoside	HMDB0126573		13245586		Flavonoids	Level 3	59.1	98	M+Na, M+K, M+H	C22H22O12	-0.925247	5.59699	1.05866e+07	7.18997e+06	1.47241	0.558175	Up	6.2099e-06	1.61895e-05	9.55595e+06	1.13958e+07	1.07791e+07	1.0232e+07	1.05577e+07	1.09988e+07	7.48988e+06	6.21718e+06	6.78285e+06	6.71855e+06	7.97894e+06	7.95241e+06
0.74_723.1948m/z	723.195	0.74265	pos	Menthoside	HMDB0037350		131752174	14637-28-6	Flavonoids	Level 4	45.8	43.5	M+H-H2O	C36H36O17	3.8594	5.51065	409872	3.54029e+06	0.115774	-3.11062	Down	7.45691e-10	1.19864e-08	364289	376663	476019	377411	407965	456883	3.59237e+06	3.20816e+06	3.08417e+06	3.71389e+06	4.01139e+06	3.63174e+06
0.77_203.0526m/z	203.053	0.772367	pos	D-Glucose	HMDB0000122	C00221	64689	492-61-5	Organooxygen compounds	Level 4	39.9	0.51	M+Na	C6H12O6	-0.0292757	5.44745	2.49472e+06	5.52505e+06	0.45153	-1.14711	Down	1.76148e-13	1.50009e-10	2.35781e+06	2.56201e+06	2.50509e+06	2.48973e+06	2.60134e+06	2.45236e+06	5.58587e+06	5.67679e+06	5.37324e+06	5.46035e+06	5.60575e+06	5.44828e+06
4.30_326.1004n	325.093	4.29833	neg	6-O-P-Coumaroyl-D-Glucose	HMDB0039169		13915664	114297-65-3	Cinnamic acids and derivatives	Level 4	46.6	36.5	M-H, 2M-H, M+FA-H	C15H18O8	0.589325	5.23753	2.93782e+06	5.74938e+06	0.510981	-0.968657	Down	4.84316e-11	1.86055e-09	3.03651e+06	3.03505e+06	2.99546e+06	2.82069e+06	3.06187e+06	2.67737e+06	5.43535e+06	5.74982e+06	5.68568e+06	5.81886e+06	5.90958e+06	5.89698e+06
4.04_353.0880m/z	353.088	4.03987	neg	Cryptochlorogenic Acid	HMDB0030653		9798666	905-99-7	Organooxygen compounds	Level 3	57.1	89.3	M-H	C16H18O9	0.608606	5.10181	4.71487e+06	1.9584e+06	2.40751	1.26754	Up	4.65536e-07	1.7152e-06	4.82108e+06	5.43308e+06	4.37489e+06	4.27605e+06	4.06267e+06	5.32147e+06	1.92324e+06	1.82624e+06	1.80172e+06	2.20212e+06	2.0819e+06	1.91521e+06
0.77_210.0736n	191.056	0.771033	neg	Sedoheptulose	HMDB0003219	C08355	441483	470-46-2	Organooxygen compounds	Level 4	46.3	34.4	M-H2O-H, M-H	C7H14O7	-1.59319	4.95298	4.41041e+06	6.94106e+06	0.635409	-0.654242	Down	7.34352e-10	1.1838e-08	4.28293e+06	4.54459e+06	4.2949e+06	4.32269e+06	4.75628e+06	4.26108e+06	7.03617e+06	6.58842e+06	6.87432e+06	6.95778e+06	7.05444e+06	7.13519e+06
4.96_283.0249m/z	283.025	4.95597	neg	7,4',5'-Trihydroxy-5,2'-Oxido-4-Phenylcoumarin			5488794		Benzopyrans	Level 3	52.9	67.9	M-H	C15H8O6	0.317638	4.92894	8.4946e+06	5.96565e+06	1.42392	0.509868	Up	2.27044e-08	1.49923e-07	8.7032e+06	8.48945e+06	8.89928e+06	8.13322e+06	8.17446e+06	8.56799e+06	6.17409e+06	5.73354e+06	6.24605e+06	5.79869e+06	6.17171e+06	5.6698e+06
6.98_586.1689n	569.166	6.9784	pos	Amarogentin	HMDB0248275		3512644		Benzene and substituted derivatives	Level 4	48.3	44.9	M+H-H2O, M+H, M+K, M+NH4, M+Na	C29H30O13	0.412056	4.88423	2.4995e+06	10391.6	240.53	7.91007	Up	3.74012e-08	2.21494e-07	2.35697e+06	2.01085e+06	3.25214e+06	2.51265e+06	2.4706e+06	2.39377e+06	9873.88	7260.41	12264.3	11764.1	11220.8	9966.12
4.97_925.2055m/z	925.206	4.97378	neg	Bcecf-Acetoxymethyl	HMDB0244423		53229972		Unclassified	Level 4	39.4	0	M+FA-H	C42H40O21	1.25686	4.87264	3.8362e+06	1.36803e+06	2.80418	1.48758	Up	2.11742e-08	1.41986e-07	3.31534e+06	4.28704e+06	3.93898e+06	3.87167e+06	3.5616e+06	4.04258e+06	1.34441e+06	1.09985e+06	1.40242e+06	1.30828e+06	1.52763e+06	1.52558e+06
11.94_262.2293n	280.263	11.9393	pos	Farnesyl Acetone					Unclassified	Level 3	55	78.5	M+H, M+NH4, M+H-H2O	C18H30O	-1.48577	4.86734	1.52189e+07	1.86635e+07	0.815436	-0.294357	Down	0.0115308	0.0154238	1.29432e+07	1.6263e+07	1.59669e+07	1.31313e+07	1.89203e+07	1.40888e+07	1.71571e+07	1.8166e+07	1.73296e+07	1.83551e+07	2.07904e+07	2.01831e+07
5.70_593.1309m/z	593.131	5.69872	neg	2''-O-Trans-P-Coumaroylastragalin	HMDB0038766		131752460	137018-32-7	Flavonoids	Level 3	56.4	84.9	M-H	C30H26O13	1.42199	4.81512	3.33614e+06	931234	3.58249	1.84096	Up	7.37801e-09	6.26512e-08	3.70476e+06	3.575e+06	3.46201e+06	2.84529e+06	3.36522e+06	3.06454e+06	936117	795201	907409	957200	1.05252e+06	938957
0.80_285.1071n	268.104	0.801817	pos	Arabinofuranosylguanine	HMDB0061067		131770019		Purine nucleosides	Level 4	38	3.62	M+H-H2O, M+H	C10H15N5O5	-0.792885	4.80334	4.30298e+06	6.69239e+06	0.642966	-0.637186	Down	5.73139e-09	5.11012e-08	4.1879e+06	4.15311e+06	4.45251e+06	4.46808e+06	4.42125e+06	4.13505e+06	6.89078e+06	6.89813e+06	6.70473e+06	6.17535e+06	6.59775e+06	6.88763e+06
3.74_499.1465m/z	499.146	3.74152	neg	(6r)-5,10-Methenyltetrahydrofolate	HMDB0062623				Pteridines and derivatives	Level 4	42.5	15.7	M+FA-H	C20H20N7O6-	1.70647	4.77558	3.17511e+06	828175	3.83386	1.9388	Up	2.77062e-10	6.11276e-09	3.13714e+06	3.50975e+06	3.23637e+06	2.90645e+06	3.30772e+06	2.95321e+06	852617	758194	770322	911005	846349	830562
4.96_515.0808m/z	515.081	4.95597	neg	6''-Malonylastragalin	HMDB0037434		14162698	81149-02-2	Flavonoids	Level 3	54.1	79.5	M-H2O-H	C24H22O14	-4.38835	4.70974	8.42307e+06	6.11459e+06	1.37754	0.462091	Up	4.44425e-08	2.53972e-07	8.43611e+06	8.65349e+06	8.32109e+06	8.36706e+06	8.35088e+06	8.40978e+06	6.09874e+06	5.41539e+06	6.49851e+06	6.2267e+06	6.25322e+06	6.19496e+06
0.74_543.1319m/z	543.132	0.74265	pos	3-Galactosyllactose	HMDB0006599		11755848	273932-91-5	Organooxygen compounds	Level 4	43.7	24.4	M+K	C18H32O16	-0.546471	4.67407	832997	3.07169e+06	0.271185	-1.88265	Down	2.85422e-11	1.2941e-09	827653	808455	860933	813715	858629	828598	2.96476e+06	3.06835e+06	2.89581e+06	3.40161e+06	3.02056e+06	3.07904e+06
5.16_334.0691n	315.051	5.16255	neg	Xanthotoxol Arabinoside	HMDB0031971		13846560	160845-06-7	Coumarins and derivatives	Level 3	54.2	74.5	M-H, 2M-H, M-H2O-H	C16H14O8	0.769085	4.65216	2.53799e+07	2.82491e+07	0.898431	-0.154521	Down	0.00390016	0.00562624	2.43414e+07	2.71619e+07	2.46419e+07	2.67705e+07	2.47276e+07	2.46361e+07	2.65887e+07	3.06775e+07	2.90101e+07	2.77196e+07	2.76707e+07	2.78284e+07
5.73_302.0429n	283.025	5.73118	neg	Quercetin	HMDB0005794	C00389	5280343	117-39-5	Flavonoids	Level 3	51.2	59.8	M-H2O-H, M+FA-H	C15H10O7	0.657328	4.38565	1.11403e+07	8.97603e+06	1.24112	0.311642	Up	3.96282e-05	8.30966e-05	1.13486e+07	1.19675e+07	1.14256e+07	1.0255e+07	1.10001e+07	1.08451e+07	9.47132e+06	9.05371e+06	8.9114e+06	8.60319e+06	9.54413e+06	8.27242e+06
5.71_594.1374n	617.127	5.7072	pos	6''-O-P-Coumaroyltrifolin	HMDB0040689		12775850	68170-52-5	Flavonoids	Level 3	53.5	69.4	M+Na, M+K, M+H	C30H26O13	0.161942	4.31211	2.39191e+06	465268	5.14093	2.36203	Up	5.55624e-09	5.00151e-08	2.6733e+06	2.72323e+06	2.36326e+06	2.11196e+06	2.32178e+06	2.15793e+06	461128	394400	446176	492369	531668	465868
9.01_386.1730n	409.162	9.01193	pos	Bis(P-Methylbenzylidene)Sorbitol			9821547		Benzene and substituted derivatives	Level 4	44	23.6	M+H, M+NH4, M+Na, M+H-H2O	C22H26O6	0.0326437	4.28735	6.46571e+06	9.04834e+06	0.714574	-0.484845	Down	0.00725166	0.00999456	6.16659e+06	5.3998e+06	9.2735e+06	6.42318e+06	6.90029e+06	4.63092e+06	9.07046e+06	7.24762e+06	8.88921e+06	9.09155e+06	9.97328e+06	1.00179e+07
4.85_755.1837m/z	755.184	4.85312	neg	Quercetin 3-(2g-(E)-P-Coumaroylrutinoside)			57384062		Flavonoids	Level 3	56	84.2	M-H	C36H36O18	1.05908	4.2845	2.37915e+06	488520	4.87013	2.28396	Up	5.42361e-10	9.71598e-09	2.38686e+06	2.71641e+06	2.43689e+06	2.33443e+06	2.1866e+06	2.21372e+06	457785	400772	556223	562047	473367	480923
1.13_308.0211m/z	308.021	1.13085	pos	5-Chloro-3-[2-(2,6-Difluorophenyl)Ethyl]-1h-Imidazo[4,5-B]Pyridine-2-Thione	HMDB0246768		483444		Unclassified	Level 4	37	22.1	M+H-H2O	C14H10ClF2N3S	-2.65223	4.19854	3.80688e+06	1.9937e+06	1.90946	0.933163	Up	6.17848e-10	1.06626e-08	3.81941e+06	3.56388e+06	3.85129e+06	4.0491e+06	3.86238e+06	3.69523e+06	2.14022e+06	1.98602e+06	1.88847e+06	2.10559e+06	1.92973e+06	1.91215e+06
0.77_533.1550m/z	533.155	0.772367	pos	Hydramethylnon		C10994	5281875	67485-29-4	Benzene and substituted derivatives	Level 4	36.7	0	M+K	C25H24F6N4	2.77438	4.18545	962542	2.76158e+06	0.348547	-1.52057	Down	1.61436e-10	4.17142e-09	1.01112e+06	889630	1.00475e+06	821275	1.0025e+06	1.04598e+06	2.80516e+06	2.69666e+06	2.60761e+06	2.8653e+06	2.97379e+06	2.62097e+06
4.26_538.2054n	561.195	4.25903	pos	Diosbulbinoside F	HMDB0036783		78173052	66756-58-9	Prenol lipids	Level 4	47	37.5	M+Na, M+K, M+H-H2O	C26H34O12	0.6569	4.18033	7.9777e+06	5.94599e+06	1.34169	0.424055	Up	0.000145779	0.000267587	8.70385e+06	8.1022e+06	8.14971e+06	7.02639e+06	7.2373e+06	8.64674e+06	6.00673e+06	6.36259e+06	5.44476e+06	6.51616e+06	5.94656e+06	5.39916e+06
9.82_414.2043n	437.194	9.82403	pos	Armillaripin	HMDB0030404		21124297	129741-56-6	Prenol lipids	Level 4	39.8	3	M+H, M+NH4, M+Na	C24H30O6	0.155808	4.17512	5.11491e+06	7.49484e+06	0.682458	-0.551189	Down	0.00495931	0.00703507	4.93003e+06	3.71541e+06	7.43224e+06	5.26325e+06	5.6362e+06	3.71235e+06	7.75058e+06	6.09047e+06	7.28156e+06	7.1805e+06	8.31257e+06	8.3534e+06
5.27_364.0795n	345.062	5.26637	neg	Xanthotoxol Glucoside	HMDB0038626		13846551		Coumarins and derivatives	Level 3	53.5	71.5	M-H2O-H, 2M-H, M-H	C17H16O9	0.275085	3.98273	6.11789e+06	7.81916e+06	0.782423	-0.353978	Down	2.55402e-06	7.41047e-06	6.03656e+06	6.33296e+06	6.07167e+06	6.30685e+06	5.96176e+06	5.99757e+06	7.23534e+06	8.21119e+06	8.15067e+06	7.63676e+06	7.52807e+06	8.15291e+06
4.11_677.1342m/z	677.134	4.10838	neg	Luteolin 7-O-(6''-O-Malonyl)-Beta-D-Diglucoside	HMDB0303154				Flavonoids	Level 3	56	87.4	M-H2O-H	C30H32O19	-2.54564	3.96757	2.20219e+06	587981	3.74534	1.9051	Up	4.51615e-11	1.80198e-09	2.18899e+06	2.28969e+06	2.31517e+06	2.22585e+06	2.18517e+06	2.00826e+06	558123	468542	708441	602556	586484	603740
0.77_361.0896n	362.097	0.772367	pos	Fostedil	HMDB0252471				Unclassified	Level 4	38.2	8.84	M+H, M+NH4	C18H20NO3PS	-1.47282	3.96021	1.34012e+06	2.94955e+06	0.454348	-1.13813	Down	8.61358e-11	2.86386e-09	1.33041e+06	1.28662e+06	1.35539e+06	1.28444e+06	1.33415e+06	1.44973e+06	2.97898e+06	2.95461e+06	2.7226e+06	2.98506e+06	3.11942e+06	2.93661e+06
1.13_268.1038m/z	268.104	1.13085	pos	Adenosine	HMDB0000050	C00212	60961	58-61-7	Purine nucleosides	Level 3	58.5	96.4	M+H	C10H13N5O4	-0.750199	3.95783	1.43964e+07	1.62696e+07	0.88487	-0.176463	Down	0.000398011	0.000676703	1.43361e+07	1.34349e+07	1.50075e+07	1.54318e+07	1.40377e+07	1.41306e+07	1.68701e+07	1.68013e+07	1.5943e+07	1.57146e+07	1.58112e+07	1.64771e+07
0.73_104.1073m/z	104.107	0.728067	pos	Cyclopentanol	HMDB0302463	C02020	7298	96-41-3	Organooxygen compounds	Level 4	47.1	40.2	M+NH4	C5H10O	3.78747	3.92091	9.09081e+06	1.06708e+07	0.851937	-0.231182	Down	1.32847e-10	3.65225e-09	8.96827e+06	9.24623e+06	8.98248e+06	9.1162e+06	9.19706e+06	9.03464e+06	1.06033e+07	1.05843e+07	1.06091e+07	1.07465e+07	1.06737e+07	1.08076e+07
4.96_520.1944n	519.187	4.95597	neg	(-)-Pinoresinol	HMDB0301807	C17529	11168362	81446-29-9	Lignan glycosides	Level 3	54.7	75.6	M-H, M+FA-H	C26H32O11	-0.143881	3.85408	2.82059e+06	1.25277e+06	2.25148	1.17087	Up	2.84552e-07	1.14513e-06	2.62515e+06	2.71766e+06	3.00365e+06	2.87187e+06	2.42094e+06	3.28431e+06	1.28812e+06	1.36592e+06	1.12076e+06	1.2471e+06	1.34219e+06	1.15256e+06
1.37_272.0898n	317.088	1.37012	neg	Arbutin	HMDB0029943	C06186	440936	497-76-7	Organooxygen compounds	Level 3	49.4	48.4	M-H, M+FA-H	C12H16O7	0.543502	3.82186	3.23126e+06	1.72587e+06	1.87225	0.904772	Up	7.63532e-10	1.21254e-08	3.16532e+06	3.28838e+06	3.30719e+06	3.0444e+06	3.14288e+06	3.43936e+06	1.63419e+06	1.61399e+06	1.71021e+06	1.80824e+06	1.81568e+06	1.7729e+06
6.78_304.0582n	287.055	6.7838	pos	Taxifolin	HMDB0303943	C01617	439533	480-18-2	Flavonoids	Level 4	41.5	10.8	M+H-H2O, M+Na	C15H12O7	-0.280465	3.72131	2.21907e+06	583235	3.80477	1.92781	Up	0.000259368	0.000454722	2.26986e+06	3.42407e+06	2.46866e+06	1.70512e+06	2.14173e+06	1.30499e+06	585012	567558	535400	509999	713495	587943
3.69_345.0837m/z	345.084	3.68967	pos	Flazine Methyl Ether	HMDB0033457		131751427	159898-11-0	Harmala alkaloids	Level 4	44.3	36.4	M+Na	C18H14N2O4	-2.69168	3.54922	1.25349e+06	2.55474e+06	0.490653	-1.02723	Down	1.96378e-09	2.36578e-08	1.2339e+06	1.25429e+06	1.334e+06	1.13969e+06	1.37722e+06	1.18183e+06	2.63614e+06	2.42111e+06	2.36954e+06	2.57525e+06	2.63384e+06	2.69255e+06
3.55_538.1307n	583.129	3.54918	neg	Limocitrol 3-Glucoside	HMDB0037690		73981646	77133-42-7	Flavonoids	Level 3	48.9	57.3	M-H, M+FA-H	C24H26O14	-2.95956	3.47063	2.34692e+06	1.10978e+06	2.11477	1.0805	Up	1.49125e-10	3.95743e-09	2.40304e+06	2.35349e+06	2.40387e+06	2.21743e+06	2.44666e+06	2.25706e+06	1.19304e+06	1.00727e+06	1.05402e+06	1.14214e+06	1.16969e+06	1.09251e+06
4.15_519.2454m/z	519.245	4.14925	pos	Cinnamoside	HMDB0038923		13909547	108567-70-0	Prenol lipids	Level 4	42.1	16.3	M+H	C24H38O12	3.45349	3.40508	2.22265e+06	985019	2.25646	1.17406	Up	1.01296e-06	3.31332e-06	2.5026e+06	2.3762e+06	2.13192e+06	1.86658e+06	1.96091e+06	2.49771e+06	911274	1.06983e+06	1.11267e+06	940404	928429	947517
5.33_567.1149m/z	567.115	5.3349	neg	Neobignonoside	HMDB0033006		12305632		Flavonoids	Level 3	54	73.3	M-H	C28H24O13	0.813112	3.40486	1.40795e+06	196695	7.15804	2.83957	Up	4.5871e-08	2.60225e-07	1.68711e+06	1.58609e+06	1.46941e+06	1.2564e+06	1.24548e+06	1.20322e+06	178118	167984	204106	228469	203849	197644
6.80_328.2249n	351.214	6.79893	pos	Corchorifatty Acid F	HMDB0035919		44559173	95341-44-9	Fatty Acyls	Level 4	39.8	2.32	M+H-H2O, M+Na, M+NH4	C18H32O5	-0.205802	3.32103	1.17101e+06	2.32931e+06	0.502729	-0.992147	Down	1.70188e-07	7.56301e-07	1.13092e+06	1.16338e+06	1.29242e+06	1.34418e+06	1.19299e+06	902170	2.4124e+06	2.55051e+06	2.25823e+06	2.11979e+06	2.20554e+06	2.42935e+06
6.80_328.2252n	327.218	6.8047	neg	13,16-Epoxy-7,12-Dihydroxy-9z-Octadecenoic Acid			15841979		Fatty Acyls	Level 3	50.9	58.1	M-H, 2M-H	C18H32O5	0.546759	3.27318	1.24258e+06	2.36468e+06	0.525476	-0.928303	Down	9.78445e-08	4.84999e-07	1.17972e+06	1.12086e+06	1.38854e+06	1.44865e+06	1.30345e+06	1.0143e+06	2.33521e+06	2.51453e+06	2.29422e+06	2.23231e+06	2.30439e+06	2.50744e+06
4.75_661.1783m/z	661.178	4.74823	neg	Vitexin 3''',4'''-Di-O-Acetyl 2''-O-Rhamnoside			102404325		Flavonoids	Level 3	48.2	46.2	M-H	C31H34O16	1.32445	3.26352	1.52299e+06	427093	3.56595	1.83429	Up	2.79288e-10	6.13778e-09	1.58774e+06	1.67969e+06	1.5701e+06	1.41627e+06	1.4568e+06	1.42734e+06	423500	376832	451400	446784	432225	431814
5.34_395.0524m/z	395.052	5.34248	pos	Isognaphalin 8-Acetate			44259917		Flavonoids	Level 4	38.4	3.5	M+K	C19H16O7	-1.11098	3.22286	1.45617e+06	387480	3.75805	1.90998	Up	3.55492e-10	7.32163e-09	1.48936e+06	1.49548e+06	1.52834e+06	1.27829e+06	1.44813e+06	1.4974e+06	460338	298550	445679	367831	397142	355338
10.71_495.3327n	496.34	10.7082	pos	PC(0:0/16:0)	HMDB0240262		15061532	66757-27-5	Glycerophospholipids	Level 3	58.8	96.2	M+H, M+K, M+Na	C24H50NO7P	0.358939	3.20628	5.37616e+06	4.24938e+06	1.26516	0.339324	Up	1.54298e-05	3.59901e-05	5.0632e+06	5.25039e+06	5.21267e+06	5.92736e+06	5.30527e+06	5.49808e+06	4.01921e+06	4.03574e+06	4.3204e+06	4.30534e+06	4.33035e+06	4.48524e+06
0.76_781.2025m/z	781.202	0.756267	neg	6'''-O-Sinapoylsaponarin	HMDB0035005		131751647		Flavonoids	Level 3	45.8	50.7	M-H2O-H	C38H40O19	4.90608	3.17673	446899	1.48276e+06	0.301397	-1.73026	Down	1.30062e-10	3.62241e-09	384866	434414	506536	394805	414027	546747	1.54052e+06	1.55061e+06	1.40491e+06	1.40797e+06	1.45041e+06	1.54213e+06
3.88_277.1660m/z	277.166	3.8828	pos	4-Hydroxycinnamoylagmatine	HMDB0033460	C04498	5280691	7295-86-5	Cinnamic acids and derivatives	Level 3	54.3	74.8	M+H	C14H20N4O2	0.250466	3.16408	1.15769e+06	2.21679e+06	0.522235	-0.937228	Down	4.05916e-07	1.5337e-06	1.03733e+06	1.2187e+06	1.06821e+06	1.25184e+06	1.12734e+06	1.2427e+06	2.03707e+06	2.07518e+06	2.45665e+06	2.4949e+06	2.13925e+06	2.09769e+06
5.74_638.1272n	639.134	5.73777	pos	Scutellarein 7-Glucuronide-6-Ferulate			102158530		Flavonoids	Level 4	45.3	27.9	M+H, M+K, M+Na	C31H26O15	0.0301281	3.1556	6.72161e+06	5.56893e+06	1.20698	0.271406	Up	0.000136765	0.000252939	7.28614e+06	7.05855e+06	6.68594e+06	6.3875e+06	6.51059e+06	6.40095e+06	5.82397e+06	5.59456e+06	5.33431e+06	5.68202e+06	5.86232e+06	5.11643e+06
4.23_580.1801n	579.173	4.22898	neg	Isoliquiritigenin 4,4'-Diglucoside			42607522		Flavonoids	Level 3	57.2	89.4	M-H, M+FA-H	C27H32O14	1.50457	3.11663	1.07578e+06	75715.5	14.2082	3.82866	Up	5.3015e-10	9.62137e-09	1.23123e+06	1.16038e+06	1.0446e+06	1.04959e+06	1.03861e+06	930295	70475.2	58565.9	86849.3	94846.1	75561.9	67994.7
4.52_368.1109n	367.104	4.52153	neg	3-Feruloylquinic Acid	HMDB0030669	C02572	9799386	62929-69-5	Organooxygen compounds	Level 3	57.8	93	M-H, 2M-H	C17H20O9	0.525229	3.11096	3.54698e+06	2.54002e+06	1.39644	0.481753	Up	1.83631e-08	1.26142e-07	3.54443e+06	3.70718e+06	3.46225e+06	3.46425e+06	3.3892e+06	3.7146e+06	2.45301e+06	2.5269e+06	2.56003e+06	2.55339e+06	2.66012e+06	2.48666e+06
6.15_763.1527m/z	763.153	6.15012	neg	Fukugiside	HMDB0252512		73157060		Flavonoids	Level 3	50.8	57.3	M+FA-H	C36H30O16	1.55482	3.1088	1.20298e+06	207709	5.79164	2.53397	Up	4.39016e-10	8.51692e-09	1.2395e+06	1.3109e+06	1.27272e+06	1.0385e+06	1.16423e+06	1.192e+06	248663	147094	244465	196140	218812	191078
3.72_426.1101m/z	426.11	3.72213	pos	Susalimod	HMDB0258638		3086668		Unclassified	Level 4	38.4	14.2	M+NH4	C21H16N2O5S	-4.14515	3.09099	279705	1.2575e+06	0.222429	-2.16858	Down	3.52228e-12	3.88556e-10	275238	253890	274869	268411	326931	278891	1.2692e+06	1.2491e+06	1.15958e+06	1.2597e+06	1.33853e+06	1.2689e+06
9.01_425.1360m/z	425.136	9.01193	pos	Porson	HMDB0030810		131751083	56222-03-8	Diarylheptanoids	Level 4	39.4	0.125	M+K	C22H26O6	-0.361377	3.00727	2.69674e+06	3.8975e+06	0.691916	-0.531331	Down	0.00336728	0.00490405	2.51791e+06	2.30032e+06	3.8114e+06	2.68718e+06	2.92367e+06	1.93999e+06	3.95422e+06	3.15118e+06	3.75093e+06	3.92918e+06	4.31094e+06	4.28856e+06
4.37_574.1329n	573.126	4.36602	neg	Maritimetin 6-O-(3'',4'',6''-Tri-O-Acetylglucoside)			10603216		Flavonoids	Level 4	45	29.3	M-H2O-H, M-H	C27H26O14	1.18194	2.95375	3.51136e+06	2.5891e+06	1.35621	0.439581	Up	2.8437e-07	1.14513e-06	3.4252e+06	3.69209e+06	3.49507e+06	3.51881e+06	3.33507e+06	3.60194e+06	2.40503e+06	2.6648e+06	2.73215e+06	2.72367e+06	2.54913e+06	2.4598e+06
7.26_330.2410n	329.234	7.26408	neg	9s,10r,13s-Trihydroxyoctadec-11e-Enoic Acid	HMDB0004710		14968868	29907-57-1	Fatty Acyls	Level 3	53.3	70.4	M-H, 2M-H	C18H34O5	1.0416	2.9226	1.01008e+06	1.90347e+06	0.530653	-0.91416	Down	7.39575e-08	3.82783e-07	952866	944130	1.10735e+06	1.15508e+06	1.04437e+06	856698	1.9313e+06	2.02442e+06	1.94659e+06	1.72452e+06	1.8187e+06	1.97528e+06
0.73_132.0422n	263.077	0.72535	neg	2-Deoxy-L-Ribono-1,4-Lactone	HMDB0033958		4635870	38996-14-4	Lactones	Level 4	43.7	22.3	M-H2O-H, M+FA-H, 2M-H	C5H8O4	-0.245676	2.92169	197891	1.07229e+06	0.18455	-2.43792	Down	8.26323e-12	6.64128e-10	180833	195186	209877	204170	204509	192771	1.08918e+06	1.03886e+06	972871	1.08629e+06	1.1492e+06	1.09733e+06
0.93_289.0179m/z	289.018	0.929417	neg	Cis-Resveratrol 3-Sulfate	HMDB0041712		129848988		Stilbenes	Level 4	39	7.74	M-H2O-H	C14H12O6S	0.845858	2.92038	811157	1.69203e+06	0.479399	-1.0607	Down	1.86622e-09	2.28904e-08	755431	827370	814009	846934	810492	812705	1.58836e+06	1.60879e+06	1.60318e+06	1.75836e+06	1.7964e+06	1.79707e+06
3.60_567.1337m/z	567.134	3.6019	neg	Quercetagetin 6,3',4'-Trimethyl Ether 3-Glucoside			101642413		Flavonoids	Level 4	45.7	35.4	M+FA-H	C24H26O13	-3.46294	2.88325	1.41973e+06	565052	2.51257	1.32916	Up	2.63234e-10	5.9387e-09	1.45577e+06	1.45964e+06	1.42966e+06	1.32952e+06	1.5154e+06	1.3284e+06	613838	512068	530805	581171	587073	565354
1.13_384.0450n	423.008	1.13085	pos	Ticarcillin	HMDB0015545	C07139	36921	34787-01-4	Carboxylic acids and derivatives	Level 4	43.9	32.9	M+Na, M+K	C15H16N2O6S2	0.00218968	2.8009	2.63416e+06	1.82088e+06	1.44664	0.532711	Up	1.44561e-08	1.04672e-07	2.63352e+06	2.51388e+06	2.6684e+06	2.71996e+06	2.56597e+06	2.70323e+06	2.00044e+06	1.80614e+06	1.74872e+06	1.79069e+06	1.77421e+06	1.80505e+06
4.88_739.2567m/z	739.257	4.88317	pos	Bn-Ncc-1	HMDB0038229		131752318	152571-56-7	Tetrapyrroles and derivatives	Level 4	45.9	39.3	M+Na	C37H40N4O11	-2.66736	2.79515	1.73339e+06	901771	1.9222	0.942762	Up	8.27234e-07	2.80192e-06	1.71235e+06	1.74865e+06	1.76308e+06	1.71071e+06	1.45389e+06	2.01165e+06	835251	926423	862831	1.0234e+06	892891	869830
4.27_432.0997m/z	432.1	4.27452	pos	N-Hydroxy-2(R)-[[(4-Methoxyphenyl)Sulfonyl](3-Picolyl)Amino]-3-Methylbutanamide Hydrochloride	HMDB0249875		4626827		Carboxylic acids and derivatives	Level 4	38.1	5.29	M+K	C18H23N3O5S	1.67961	2.79053	1.09673e+06	294650	3.72215	1.89614	Up	6.80316e-10	1.13238e-08	1.15079e+06	1.21403e+06	1.05893e+06	1.09687e+06	1.09303e+06	966738	306874	276155	312000	328828	280917	263127
8.14_491.2146m/z	491.215	8.13837	pos	Quinoneimine	HMDB0257052				Unclassified	Level 4	44.2	34.9	M+NH4	C23H27N3O8	2.07629	2.77336	1.39591e+06	2.1933e+06	0.636441	-0.651902	Down	1.05918e-08	8.21924e-08	1.40609e+06	1.2816e+06	1.33305e+06	1.43709e+06	1.40244e+06	1.51515e+06	2.08182e+06	2.31464e+06	2.15559e+06	2.15284e+06	2.21054e+06	2.24438e+06
4.87_302.0427n	301.035	4.87088	neg	Herbacetin	HMDB0303704	C02806	5280544		Flavonoids	Level 3	53.9	72.9	M-H, 2M-H	C15H10O7	0.20939	2.75455	2.41471e+06	1.59827e+06	1.51082	0.595333	Up	2.3244e-06	6.85739e-06	2.36207e+06	2.71441e+06	2.44615e+06	2.43285e+06	2.29525e+06	2.23752e+06	1.54991e+06	1.62468e+06	1.80911e+06	1.49069e+06	1.64531e+06	1.46994e+06
0.83_539.1372m/z	539.137	0.831183	pos	6-Hydroxymyricetin 6,3',5'-Trimethyl Ether 3-Glucoside			44259882		Flavonoids	Level 3	49.7	58.3	M+H	C24H26O14	-4.38688	2.74377	1.48111e+06	699566	2.11718	1.08214	Up	1.75379e-08	1.21513e-07	1.66646e+06	1.4233e+06	1.42476e+06	1.41731e+06	1.4662e+06	1.48862e+06	706158	610810	615912	754506	780218	729791
9.22_983.4726m/z	983.473	9.22197	neg	Lyciumoside Vii	HMDB0033501		131751440	212773-44-9	Prenol lipids	Level 4	46.4	38.6	M+FA-H	C44H74O21	2.24444	2.7112	1.54272e+06	2.30569e+06	0.669092	-0.579724	Down	8.32409e-09	6.84669e-08	1.48849e+06	1.48412e+06	1.48183e+06	1.59393e+06	1.58343e+06	1.62451e+06	2.33924e+06	2.33739e+06	2.30457e+06	2.14672e+06	2.30459e+06	2.40165e+06
4.43_795.2363m/z	795.236	4.43292	neg	5-(3',5'-Dihydroxyphenyl)-Gamma-Valerolactone-O-Glucuronide-O-Methyl	HMDB0060030		124202096		Organooxygen compounds	Level 3	53.5	85.4	2M-H	C18H22O10	1.19982	2.70207	1.61469e+06	831779	1.94125	0.956988	Up	2.00138e-06	6.00812e-06	1.72736e+06	1.5147e+06	1.67938e+06	1.47976e+06	1.90749e+06	1.37947e+06	827231	771812	813385	836702	881260	860286
0.82_405.0287m/z	405.029	0.815617	neg	Quercetin 7,3',4'-Trimethyl Ether 3-Sulfate			44259630		Flavonoids	Level 4	41.4	19.7	M-H2O-H	C18H16O10S	0.273225	2.66843	1.37586e+06	644985	2.13316	1.09299	Up	2.43734e-10	5.61987e-09	1.45985e+06	1.34357e+06	1.356e+06	1.44033e+06	1.37212e+06	1.28328e+06	656541	585369	661187	652773	647306	666735
0.82_421.0031m/z	421.003	0.815617	neg	2,3,4,5,6-Pentafluorobenzamide	HMDB0245431		69547		Benzene and substituted derivatives	Level 4	37.7	0	2M-H	C7H2F5NO	-2.11998	2.64963	1.20241e+06	484033	2.48416	1.31276	Up	1.55208e-11	9.07663e-10	1.26715e+06	1.18715e+06	1.16371e+06	1.24088e+06	1.21022e+06	1.14537e+06	482928	433745	498427	502520	481650	504928
3.56_485.2245m/z	485.225	3.56132	pos	10-Edam	HMDB0244267		54586		Carboxylic acids and derivatives	Level 4	47.3	43.7	M+NH4	C22H25N7O5	-2.18706	2.6083	758647	61521.2	12.3315	3.62427	Up	1.29068e-11	8.27763e-10	717278	767999	747329	694980	789397	834896	57424.9	57481.2	73160.8	62171.9	60010.8	58877.7
3.99_958.2972n	1003.3	3.98775	neg	Acacetin 7-Rhamnosyl-(1->4'')[Glucosyl-(1->6'')(6'''-Acetylsophoroside)]			44257895		Flavonoids	Level 3	54.1	75.9	M-H, M+FA-H	C42H54O25	1.89959	2.60246	941969	231259	4.07322	2.02617	Up	1.12823e-07	5.42978e-07	905075	914486	1.06446e+06	858860	1.12773e+06	781214	256043	212351	211217	248096	226976	232872
4.56_333.1082m/z	333.108	4.56107	pos	Desidustat	HMDB0251046		75593290		Unclassified	Level 4	45.2	30.2	M+H	C16H16N2O6	0.365008	2.59229	1.19968e+06	1.89292e+06	0.633774	-0.657961	Down	1.05693e-09	1.57309e-08	1.11962e+06	1.22524e+06	1.22105e+06	1.22023e+06	1.24613e+06	1.16583e+06	1.97231e+06	1.82695e+06	1.9014e+06	1.90656e+06	1.93997e+06	1.81036e+06
0.85_261.0581m/z	261.058	0.845783	pos	2-Keto-3-Deoxy-D-Mannooctanoic Acid	HMDB0250768		4636210		Organooxygen compounds	Level 3	50.3	52.9	M+Na	C8H14O8	0.114293	2.59068	1.52319e+06	2.22642e+06	0.684141	-0.547635	Down	1.00383e-07	4.94529e-07	1.55441e+06	1.46943e+06	1.58979e+06	1.49406e+06	1.52932e+06	1.5021e+06	2.43764e+06	2.24239e+06	2.16329e+06	2.14422e+06	2.26802e+06	2.10298e+06
6.68_545.1673m/z	545.167	6.68183	neg	Baohuoside Ii	HMDB0248861		13964052		Flavonoids	Level 4	46.3	34.4	M+FA-H	C26H28O10	1.60748	2.58983	708536	11744.4	60.3296	5.91479	Up	1.43804e-08	1.04258e-07	683539	578896	812805	679072	852069	644834	12102.2	10868.9	13223.5	11742.4	9476.77	13052.8
4.21_839.2257m/z	839.226	4.21218	neg	Genistein 7,4'-Bis(O-Glucosylapioside)			44257279		Isoflavonoids	Level 3	49.5	60.2	M-H2O-H	C37H46O23	0.5979	2.57865	957826	277598	3.45041	1.78677	Up	1.98797e-12	2.72788e-10	970807	1.0271e+06	939185	942593	933816	933457	286376	255113	268273	308614	279034	268176
4.04_421.0757m/z	421.076	4.03987	neg	Lactose 6-Phosphate	HMDB0006789	C05396	440654		Organooxygen compounds	Level 3	54	75.9	M-H	C12H23O14P	0.979541	2.57667	1.25369e+06	556440	2.25305	1.17188	Up	1.41137e-07	6.53526e-07	1.31302e+06	1.41035e+06	1.14983e+06	1.15537e+06	1.12842e+06	1.36513e+06	553087	520671	503637	625551	591118	544578
4.06_372.1421n	395.131	4.05823	pos	Citrusin E	HMDB0039234		131752581	134860-03-0	Organooxygen compounds	Level 4	44.5	25.8	M+Na, M+K	C17H24O9	0.0516508	2.52355	716665	63016.9	11.3726	3.50749	Up	1.21637e-10	3.49147e-09	643817	651190	742694	749885	796571	715835	69037.4	55970.8	60534.1	66002.7	61284.4	65272.2
9.82_453.1673m/z	453.167	9.82403	pos	Eplerenone	HMDB0014838	C12512	443872	107724-20-9	Steroids and steroid derivatives	Level 4	44.4	25.3	M+K	C24H30O6	-0.171386	2.51692	2.00908e+06	2.89045e+06	0.695077	-0.524755	Down	0.00630389	0.00878515	1.91845e+06	1.44473e+06	2.87001e+06	2.12033e+06	2.25016e+06	1.45083e+06	3.04129e+06	2.37341e+06	2.75348e+06	2.77205e+06	3.21281e+06	3.18965e+06
4.25_705.1684m/z	705.168	4.24627	neg	8-Hydroxyluteolin 4'-Methyl Ether 7-(6'''-Acetylallosyl)(1->2)(6''-Acetylglucoside)			44258607		Flavonoids	Level 3	56.4	87	M-H2O-H	C32H36O19	1.55343	2.50579	769602	120803	6.37074	2.67146	Up	2.75475e-09	2.95768e-08	867710	843286	723081	739066	659835	784636	108535	97967.3	103743	161440	134291	118839
6.13_316.0587n	315.051	6.13355	neg	Pinoquercetin	HMDB0256564	C10120	5281679		Flavonoids	Level 3	54.5	76.6	M-H, 2M-H	C16H12O7	1.11066	2.46649	5.52067e+06	6.31742e+06	0.87388	-0.194493	Down	0.00329678	0.00481382	5.15168e+06	5.92654e+06	5.59328e+06	5.83843e+06	5.41204e+06	5.20205e+06	5.98131e+06	7.0314e+06	6.46871e+06	6.13142e+06	6.01171e+06	6.27998e+06
3.56_536.1292m/z	536.129	3.56132	pos	Tebipenem Pivoxil	HMDB0258761		74763996		Lactams	Level 4	38.5	10.5	M+K	C22H31N3O6S2	1.30158	2.46322	807180	186599	4.32575	2.11295	Up	1.9494e-12	2.72788e-10	787429	829788	808039	769348	849135	799340	217277	156679	166142	207171	195193	177129
5.75_313.1314n	336.121	5.75373	pos	Moupinamide	HMDB0029365	C02717	5280537	66648-43-9	Phenols	Level 3	56.9	87.8	M+H, M+Na, M+K	C18H19NO4	-0.0885031	2.44454	1.99157e+06	952310	2.0913	1.0644	Up	0.0452576	0.055232	4.17456e+06	1.62081e+06	1.66249e+06	1.55253e+06	1.21329e+06	1.72572e+06	785127	709606	1.27305e+06	1.08561e+06	1.16158e+06	698887
4.54_593.2208m/z	593.221	4.54437	pos	Osmanthuside B	HMDB0038749		131752451	94492-23-6	Cinnamic acids and derivatives	Level 3	49.8	61.8	M+H	C29H36O13	-3.4377	2.42273	646912	39830	16.2418	4.02164	Up	4.20456e-09	4.0093e-08	758351	529811	648179	588636	668128	688364	40760.1	38985.2	41944.4	40664	41179.2	35447
8.14_941.4618m/z	941.462	8.13833	neg	PGP(18:3(6Z,9Z,12Z)/22:6(4Z,7Z,10Z,13Z,16Z,19Z))	HMDB0013576		53481894		Glycerophospholipids	Level 4	38.3	0.109	M+FA-H	C46H74O13P2	3.5277	2.4161	1.27134e+06	1.88419e+06	0.67474	-0.567596	Down	1.31961e-07	6.19192e-07	1.24178e+06	1.20397e+06	1.20784e+06	1.31992e+06	1.26869e+06	1.38582e+06	1.74252e+06	1.91724e+06	1.95717e+06	1.81208e+06	1.89493e+06	1.98119e+06
3.72_811.2529m/z	811.253	3.72437	neg	3-[[(2s)-3-(4-Phenylphenyl)-2-(Phosphonomethylamino)Propanoyl]Amino]Propanoic Acid	HMDB0249872		9866029		Peptidomimetics	Level 4	40.3	17.8	2M-H	C19H23N2O6P	1.7915	2.41438	182583	781252	0.233706	-2.09723	Down	1.01585e-10	3.1402e-09	170894	168326	184147	165346	219405	187382	780340	749642	704380	801114	849711	802327
5.40_288.0636n	287.056	5.40417	neg	Dihydrokaempferol	HMDB0030847	C00974	122850	480-20-6	Flavonoids	Level 3	56.4	85.2	M-H, 2M-H	C15H12O6	0.569092	2.40942	1.66251e+06	1.02945e+06	1.61496	0.6915	Up	5.40913e-06	1.43546e-05	1.64034e+06	1.81704e+06	1.74313e+06	1.52745e+06	1.65342e+06	1.59371e+06	1.06647e+06	1.2201e+06	925468	881607	1.16991e+06	913119
4.87_376.1520n	399.141	4.86835	pos	5alpha-Hydroxytriptolide	HMDB0247016		73028726		Oxepanes	Level 4	43.5	22	M+Na, M+K	C20H24O7	-0.462333	2.3712	478764	1.06709e+06	0.448662	-1.1563	Down	1.31019e-07	6.15418e-07	542678	414854	534015	477749	403149	500142	968325	1.17209e+06	948901	1.13216e+06	1.13161e+06	1.04947e+06
4.85_757.1972m/z	757.197	4.85183	pos	Isoorientin 2''-[P-Coumaroyl-(->6)-Glucoside]	HMDB0032910		131751349	220948-74-3	Flavonoids	Level 3	49.5	53.4	M+H	C36H36O18	-0.349097	2.3697	678805	101192	6.70811	2.74591	Up	3.32605e-10	6.90493e-09	754234	729109	675321	678915	635204	600044	94322.8	85030.6	112519	118230	94361.1	102687
3.93_342.1317n	365.121	3.93158	pos	Citrusin D	HMDB0039334		131752609	65995-51-9	Fatty Acyls	Level 4	41.3	11	M+Na, M+K	C16H22O8	0.651256	2.36855	632424	58497.3	10.8112	3.43445	Up	7.49386e-13	1.95316e-10	666393	625382	651986	576070	634236	640475	57644	58240.9	52779.3	64914.7	62771.9	54633
4.12_935.7119m/z	935.712	4.11868	pos	Thyroxine Glucuronide	HMDB0010326		152424	21462-56-6	Carboxylic acids and derivatives	Level 4	38.8	0	M+H-H2O	C21H19I4NO10	-3.77337	2.36427	580836	6988.49	83.1132	6.37701	Up	4.93484e-11	1.86055e-09	594076	646629	621849	554476	538432	529551	3204.74	0.00787852	15494.3	4879.32	12009.5	6343.04
4.07_406.0838m/z	406.084	4.07315	pos	Glucocleomin	HMDB0034045		131751515	36286-64-3	Organooxygen compounds	Level 4	39.4	11.4	M+H	C12H23NO10S2	0.501494	2.36358	1.95428e+06	1.32005e+06	1.48046	0.566047	Up	8.19792e-05	0.000159095	1.98959e+06	1.68782e+06	2.03609e+06	2.01076e+06	2.26969e+06	1.73175e+06	1.45169e+06	1.17827e+06	1.25289e+06	1.38616e+06	1.42665e+06	1.22463e+06
5.80_623.1413m/z	623.141	5.79928	neg	Kaempferol 3-O-Alpha-L-(3-Trans-P-Coumaroyl-Rhamnopyranoside)	HMDB0302571		16747731		Flavonoids	Level 3	54.6	74.7	M+FA-H	C30H26O12	1.24199	2.35618	1.40886e+06	823781	1.71023	0.774193	Up	2.26612e-07	9.60752e-07	1.35622e+06	1.59944e+06	1.42962e+06	1.35256e+06	1.40885e+06	1.30645e+06	768205	768389	877055	793052	884451	851533
4.63_729.1683m/z	729.168	4.62687	neg	Isorientin 4'-O-Glucoside 2''-O-P-Hydroxybenzoate			44257986		Flavonoids	Level 3	53.9	72.8	M-H	C34H34O18	1.43428	2.31831	736321	180689	4.07508	2.02683	Up	2.88227e-09	3.06992e-08	744276	846282	765154	693793	679470	688952	177527	135520	210470	213544	163384	183689
11.31_278.1516n	301.141	11.314	pos	Monoethylhexyl Phthalic Acid	HMDB0013248	C03343	20393	4376-20-9	Benzene and substituted derivatives	Level 4	39	3.19	M+Na, M+K	C16H22O4	-0.81754	2.31566	1.53452e+06	2.18734e+06	0.701545	-0.511392	Down	0.000599149	0.000986772	1.53199e+06	1.53615e+06	1.63091e+06	1.58976e+06	1.47347e+06	1.44481e+06	2.53264e+06	1.94892e+06	2.64403e+06	2.08313e+06	1.98657e+06	1.92874e+06
1.32_150.0527n	149.045	1.31912	neg	L-(+)-Arabinose	HMDB0000646	C00259	439195	147-81-9	Organooxygen compounds	Level 3	51.7	60	M-H2O-H, M-H	C5H10O5	-0.553697	2.29654	1.16246e+06	616283	1.88624	0.915515	Up	5.07817e-09	4.63043e-08	1.2012e+06	1.1737e+06	1.17253e+06	1.07579e+06	1.13137e+06	1.22017e+06	620358	606303	527378	612119	676288	655255
3.56_277.0474n	278.055	3.56132	pos	Neridronic Acid	HMDB0255543		71237		Organic phosphonic acids and derivatives	Level 4	39.5	2.26	M+H-H2O, M+H	C6H17NO7P2	-2.12227	2.29186	1.22175e+06	681500	1.79274	0.842166	Up	5.15892e-10	9.48398e-09	1.20349e+06	1.20487e+06	1.23818e+06	1.19172e+06	1.2788e+06	1.21346e+06	737389	629474	627052	695606	727971	671507
9.23_512.2202m/z	512.22	9.22667	pos	3,6,9,12-Tetraazatetradecanedioic Acid, 3,6,9,12-Tetrakis(Carboxymethyl)-	HMDB0247535		70088		Unclassified	Level 4	38.8	0	M+NH4	C18H30N4O12	0.629155	2.28502	878639	1.42035e+06	0.61861	-0.692899	Down	8.9723e-09	7.21117e-08	824714	850794	887715	879070	915420	914123	1.44417e+06	1.43366e+06	1.47951e+06	1.29226e+06	1.4047e+06	1.46777e+06
4.98_1021.2935m/z	1021.29	4.9778	pos	(3e,5z)-Tetradeca-3,5-Dienedioyl-Coa	HMDB0301179				Unclassified	Level 4	36.9	0	M+NH4	C35H56N7O19P3S	3.20485	2.2513	690003	167160	4.12781	2.04538	Up	1.74272e-09	2.22325e-08	646164	794394	667777	692561	629746	709378	187634	137541	167683	144614	186683	178803
11.40_998.4611m/z	998.461	11.4027	pos	PIP(16:2(9Z,12Z)/20:5(7Z,9Z,11E,13E,17Z)-3OH(5,6,15))	HMDB0278693				Unclassified	Level 4	40.1	14.4	M+NH4	C45H74O19P2	-2.71627	2.24256	2.37122e+06	1.84541e+06	1.28493	0.361695	Up	7.28984e-08	3.79045e-07	2.36426e+06	2.29191e+06	2.33891e+06	2.43429e+06	2.33913e+06	2.45885e+06	1.76094e+06	1.84764e+06	1.94988e+06	1.89e+06	1.82974e+06	1.79422e+06
5.79_624.1480n	647.137	5.78753	pos	4''-Methyl-6''-(3,4-Dihydroxy-E-Cinnamoyl)Isoorientin	HMDB0033005		131751356		Flavonoids	Level 3	49.9	52.2	M+H, M+Na	C31H28O14	0.188086	2.23876	1.09212e+06	557446	1.95914	0.970222	Up	1.0757e-06	3.49417e-06	1.0743e+06	1.33742e+06	1.03695e+06	1.04849e+06	1.05655e+06	998998	543900	530182	589687	548027	590845	542037
6.98_653.1498m/z	653.15	6.98177	neg	Hispidulin 7-(6''-E-P-Coumaroylglucoside)			6325343		Flavonoids	Level 4	46	36.2	M+FA-H	C31H28O13	-2.27148	2.23312	520938	74.1598	7024.54	12.7782	Up	4.59303e-08	2.60225e-07	474757	424596	680161	520514	539163	486438	3.85972	0.296661	428.545	0.0497094	3.08053	9.12733
1.02_268.0342n	306.997	1.02397	pos	(-)-Dioxibrassinin	HMDB0038634		11807698	133761-64-5	Carboxylic acids and derivatives	Level 4	42.5	26.4	M+Na, M+K	C11H12N2O2S2	0.547903	2.22449	498287	1.00565e+06	0.495487	-1.01308	Down	2.14323e-11	1.05902e-09	470749	481251	494428	534058	514146	495093	973542	989431	978187	1.05641e+06	1.01388e+06	1.02246e+06
0.77_402.1374n	383.12	0.771033	neg	Setipiprant	HMDB0258261				Naphthalenes	Level 4	38.5	6.28	M-H2O-H, M+FA-H	C24H19FN2O3	-1.49387	2.22412	585635	1.11136e+06	0.526952	-0.924255	Down	5.87244e-07	2.08971e-06	530549	555068	597784	572051	640945	617411	1.10588e+06	1.03699e+06	1.2401e+06	1.00526e+06	1.0317e+06	1.24824e+06
4.06_583.1315m/z	583.131	4.05823	pos	Vilaprisan	HMDB0259806		75580624		Steroids and steroid derivatives	Level 4	38.6	11.2	M+K	C27H29F5O4S	-4.34404	2.21198	674683	173664	3.885	1.95791	Up	1.02479e-11	7.48763e-10	718773	687764	662831	653554	671117	654059	170495	141174	161394	205453	202617	160848
11.85_365.2927n	366.3	11.8504	pos	N-Linoleoyl Gaba	HMDB0062334		6438152		Carboxylic acids and derivatives	Level 4	44.1	25.4	M+H, M+Na, M+K, M+H-H2O	C22H39NO3	-0.675547	2.21141	216644	794523	0.272672	-1.87476	Down	0.000303385	0.000526154	227867	302496	201606	213233	187697	166967	902072	745686	667824	1.26329e+06	555064	633207
4.33_807.2366m/z	807.237	4.33137	neg	Chembl4483049	HMDB0254241		85115430		Unclassified	Level 4	37	0	2M-H	C20H24N2O3S2	-2.22121	2.21076	569061	62602.4	9.09009	3.18429	Up	5.90222e-09	5.22927e-08	651837	621213	566511	507616	595558	471632	64732.6	55646.4	67285.6	68361.8	60601.3	58986.5
8.43_352.0948n	353.102	8.4287	pos	Cycloartocarpesin	HMDB0037425		15224382	23806-61-3	Flavonoids	Level 4	47.6	41.9	M+H-H2O, M+H	C20H16O6	0.294117	2.19961	1.12154e+06	1.66786e+06	0.672443	-0.572515	Down	7.07762e-05	0.000139421	1.32399e+06	1.12444e+06	1.26101e+06	897636	938067	1.18413e+06	1.62003e+06	1.74437e+06	1.66653e+06	1.51234e+06	1.84279e+06	1.62112e+06
4.38_475.0714m/z	475.071	4.38343	pos	Cys-Cys-Asp-Pro	HMDB0304799		18256157		Carboxylic acids and derivatives	Level 4	42.4	21.4	M+K	C15H24N4O7S2	-0.922858	2.19643	1.8175e+06	1.28905e+06	1.40995	0.495648	Up	1.43626e-05	3.38234e-05	1.75064e+06	1.88654e+06	1.93374e+06	1.86155e+06	1.82298e+06	1.64955e+06	1.3637e+06	1.06325e+06	1.38647e+06	1.22783e+06	1.2846e+06	1.40844e+06
5.09_417.0831m/z	417.083	5.09443	neg	Taxifolin 3-Arabinoside	HMDB0041418		131753138		Flavonoids	Level 3	54.4	77.9	M-H2O-H	C20H20O11	0.918963	2.18713	790589	301662	2.62078	1.39	Up	8.58296e-13	1.95316e-10	803320	823608	764004	801663	774246	776693	286349	285338	325065	310145	298371	304704
4.01_537.1984m/z	537.198	4.00553	neg	Isolariciresinol 9'-O-Alpha-L-Arabinofuranoside	HMDB0032906		131751348	63358-10-1	Lignan glycosides	Level 3	51.8	62	M+FA-H	C25H32O10	1.28492	2.18372	607355	119129	5.09831	2.35002	Up	5.8011e-12	5.26403e-10	608806	584272	632843	614121	557980	646106	118302	123395	106789	122391	125520	118374
4.57_337.0933m/z	337.093	4.57373	neg	3-O-P-Coumaroylquinic Acid	HMDB0029681		9945785		Organooxygen compounds	Level 3	54.5	77.1	M-H	C16H18O8	1.10723	2.17213	1.3114e+06	1.81934e+06	0.72081	-0.472308	Down	2.65276e-06	7.64571e-06	1.35165e+06	1.33325e+06	1.28471e+06	1.2521e+06	1.33214e+06	1.31456e+06	1.69601e+06	1.6757e+06	1.7499e+06	1.94535e+06	1.94856e+06	1.90053e+06
5.01_573.1941m/z	573.194	5.0089	pos	Tracheloside	HMDB0030557		53462879	33464-71-0	Lignan glycosides	Level 4	43	21.3	M+Na	C27H34O12	-0.214087	2.16835	695449	212104	3.27881	1.71317	Up	4.5435e-10	8.75402e-09	636524	691348	649712	771558	708285	715263	202479	212784	231017	223619	204663	198060
1.15_212.0079m/z	212.008	1.14568	pos	4-Aminophenyl Phosphate	HMDB0249961		122271		Unclassified	Level 4	38.6	0.278	M+Na	C6H8NO4P	-2.32854	2.15578	1.96717e+06	1.48703e+06	1.32289	0.403688	Up	4.09178e-09	3.92839e-08	1.98908e+06	1.90099e+06	1.97863e+06	1.9912e+06	1.95449e+06	1.98865e+06	1.5869e+06	1.49336e+06	1.44443e+06	1.48119e+06	1.45559e+06	1.46072e+06
8.43_305.0808m/z	305.081	8.4287	pos	Musanolone E	HMDB0041450		10733280	173560-65-1	Naphthalenes	Level 3	56.4	85.2	M+H	C19H12O4	-0.0408729	2.14924	1.02385e+06	1.54339e+06	0.663377	-0.592098	Down	5.99117e-05	0.000119951	1.1762e+06	1.0472e+06	1.15739e+06	803735	848766	1.1098e+06	1.44427e+06	1.60531e+06	1.55924e+06	1.40643e+06	1.69991e+06	1.54516e+06
0.77_324.1054n	325.113	0.772367	pos	Difructose Anhydride Iii	HMDB0251271		3363160		Organooxygen compounds	Level 4	41.4	13.7	M+H-H2O, M+H	C12H20O10	-0.912109	2.14176	181566	654815	0.277278	-1.8506	Down	2.53645e-09	2.80906e-08	170850	187209	188653	162774	177118	202788	670214	677185	595230	655160	742501	588598
4.25_583.2040m/z	583.204	4.24627	neg	Borapetoside	HMDB0249346		14671115		Naphthopyrans	Level 3	54.9	77.2	M+FA-H	C26H34O12	1.37463	2.11411	1.68528e+06	1.19205e+06	1.41376	0.499541	Up	1.35776e-05	3.21902e-05	1.85798e+06	1.64347e+06	1.69825e+06	1.52878e+06	1.56138e+06	1.82184e+06	1.13865e+06	1.27169e+06	1.1239e+06	1.26148e+06	1.24366e+06	1.11294e+06
0.85_275.0163m/z	275.016	0.845783	pos	D-Glucuronic Acid 1-Phosphate	HMDB0003976	C05385	439432	13168-11-1	Organooxygen compounds	Level 4	40.4	5.61	M+H	C6H11O10P	0.0300363	2.11165	742296	283529	2.61806	1.3885	Up	5.36949e-10	9.65135e-09	773007	740449	696401	761009	690433	792477	262796	274622	253207	323348	299552	287648
4.77_572.2264n	571.219	4.76633	neg	5alpha-Ethoxy-6beta-Hydroxy-5,6-Dihydrophysalin B	HMDB0029626		131750889		Steroids and steroid derivatives	Level 4	42.6	16.9	M-H2O-H, M-H	C30H36O11	1.03484	2.11109	804537	342675	2.34781	1.23132	Up	5.39234e-09	4.86955e-08	797668	818973	851992	775525	707754	875308	319718	342632	341249	374737	341550	336166
0.76_351.0686m/z	351.069	0.757733	pos	6-[3-(Carboxymethyl)Phenoxy]-3,4,5-Trihydroxyoxane-2-Carboxylic Acid	HMDB0125161		131831696		Organooxygen compounds	Level 4	39.8	4.83	M+Na	C14H16O9	-0.233309	2.0799	2.59532e+06	3.06658e+06	0.846325	-0.240716	Down	7.01723e-06	1.80516e-05	2.53607e+06	2.61482e+06	2.60638e+06	2.60922e+06	2.61559e+06	2.58985e+06	3.02737e+06	2.97615e+06	2.94677e+06	3.31576e+06	3.03698e+06	3.09643e+06
4.15_591.2051m/z	591.205	4.14925	pos	Matteucinol 7-O-Beta-D-Apiofuranosyl(1->6)-Beta-D-Glucopyranoside			637072		Flavonoids	Level 3	48.3	53.7	M+H-H2O	C29H36O14	-3.5088	2.07777	612566	170963	3.58304	1.84118	Up	2.39765e-12	3.0739e-10	612530	629738	612337	620598	568067	632129	160836	158515	179462	192786	158870	175307
5.39_787.1741m/z	787.174	5.3869	neg	Madreselvin B			10723973		Flavonoids	Level 3	55.3	83.8	M-H	C36H36O20	1.7239	2.06367	125330	561090	0.223369	-2.1625	Down	2.27476e-11	1.10326e-09	122710	132132	136466	115050	123938	121686	563275	623612	559142	549304	534030	537176
4.78_819.2730m/z	819.273	4.78425	neg	3,5,7-Trihydroxy-4'-Methoxy-8-Prenylflavone 3-[Rhamnosyl-(1->6)-Galactoside] 7-Galactoside	HMDB0033395		74978145		Flavonoids	Level 3	52.4	67.4	M-H2O-H	C39H50O20	1.56751	2.05536	469757	35418.8	13.2629	3.72933	Up	1.76601e-10	4.43553e-09	515118	487631	481470	423053	414945	496324	36832	31054.1	43034.8	30480.3	35854.4	35257.2
3.49_617.2668m/z	617.267	3.49447	pos	Tyr-Gly-Gly-Trp-Leu	HMDB0259342		19008583		Unclassified	Level 3	49.8	60.1	M+Na	C30H38N6O7	-4.46712	2.04887	445242	885104	0.503039	-0.991259	Down	1.17208e-07	5.60464e-07	508645	371255	388631	444497	531907	426516	901125	963114	862600	844349	912633	826804
3.95_626.1492n	625.142	3.95275	neg	Quercetin 3-Glucosyl-(1->2)-Galactoside	HMDB0037537		14185727	95043-15-5	Flavonoids	Level 3	56.7	86.7	M-H, M+FA-H	C27H30O17	1.36329	2.04043	843310	405465	2.07986	1.05649	Up	2.19235e-07	9.36536e-07	798784	918258	795883	800784	818069	928082	369247	327043	506042	400135	427461	402861
4.30_388.0890m/z	388.089	4.29833	neg	Diboa-Glc	HMDB0033734		58114415	155835-54-4	Organooxygen compounds	Level 4	40	4.4	M+FA-H	C14H17NO9	1.26577	2.02798	283834	705354	0.4024	-1.3133	Down	4.19388e-11	1.70977e-09	293205	299287	285347	270188	292791	262187	650441	705851	696879	708989	729028	740936
4.28_853.2421m/z	853.242	4.28083	neg	Kaempferol 7-Methyl Ether 3-Apiosyl-(1->5)-Apiosyl-(1->2)-[Rhamnosyl-(1->6)-Glucoside]			44259566		Flavonoids	Level 3	54.5	83.9	M-H2O-H	C38H48O23	1.52771	2.02068	562620	144617	3.89042	1.95993	Up	3.36415e-12	3.88556e-10	563564	582616	577487	553205	582559	516286	139274	138573	154584	150477	148684	136107
5.12_359.2326m/z	359.233	5.12097	pos	Propafenone	HMDB0015313	C07381	4932	54063-53-5	Linear 1,3-diarylpropanoids	Level 4	39.4	10.8	M+NH4	C21H27NO3	-0.95883	2.01613	1.36219e+06	1.79487e+06	0.758934	-0.397953	Down	7.84644e-07	2.68516e-06	1.36948e+06	1.25637e+06	1.42727e+06	1.43324e+06	1.38634e+06	1.30045e+06	1.8293e+06	1.75381e+06	1.91123e+06	1.80089e+06	1.74465e+06	1.72936e+06
4.26_663.1920m/z	663.192	4.25903	pos	Plantamajoside	HMDB0256632		4484595		Cinnamic acids and derivatives	Level 4	45.8	37	M+Na	C29H36O16	3.82591	1.99466	490377	79926.3	6.13537	2.61715	Up	1.11072e-09	1.61889e-08	537400	550660	482491	467950	476793	426968	84294.2	77946.8	78207.3	95939.8	73528.3	69641.1
3.72_835.2479m/z	835.248	3.72213	pos	Alatanin C	HMDB0041163		74976944	138688-63-8	Flavonoids	Level 4	36.3	0	M+NH4	C38H41O20+	-6.17556	1.99074	129623	536675	0.241531	-2.04972	Down	1.09159e-10	3.30176e-09	120311	115405	129910	111108	162747	138259	530653	523686	487909	536637	563734	577428
4.03_322.1641n	323.171	4.0267	pos	Butyl (S)-3-Hydroxybutyrate Glucoside	HMDB0031694		76463851		Fatty Acyls	Level 4	39.5	4.12	M+H-H2O, M+H	C14H26O8	4.13501	1.98459	1.37009e+06	917607	1.49311	0.578322	Up	0.000110088	0.00020728	1.51604e+06	1.35648e+06	1.32568e+06	1.28343e+06	1.25886e+06	1.48005e+06	840715	950595	1.20081e+06	815759	831693	866071
0.74_476.1609m/z	476.161	0.74265	pos	N-Formyl-Methionyl-Leucyl-Phenyl-Alanine	HMDB0257949				Unclassified	Level 4	38.4	7.48	M+K	C21H31N3O5S	-1.66661	1.97756	353350	757725	0.466329	-1.10058	Down	4.0191e-09	3.88513e-08	340780	373533	375656	317879	326471	385779	774678	715784	718675	824799	786010	726407
4.26_733.2725m/z	733.273	4.26303	neg	Taxinine M			131908	135730-55-1	Unclassified	Level 4	38.9	0	M+FA-H	C35H44O14	1.75892	1.9749	504771	103065	4.89761	2.29208	Up	5.17522e-10	9.48398e-09	512806	517392	519348	496597	428265	554221	93739.6	107212	102535	113846	103664	97392.4
0.74_222.0739n	267.072	0.741183	neg	Ethyl Glucuronide	HMDB0010325		18392195	17685-04-0	Organooxygen compounds	Level 3	51.3	60.4	M-H, M+FA-H	C8H14O7	-0.115443	1.96504	135188	532230	0.254004	-1.97708	Down	2.42897e-10	5.61987e-09	124328	132657	142026	135688	139097	137333	521351	506188	481331	555968	590638	537901
4.10_1016.2366m/z	1016.24	4.10345	pos	3-Oxotridecanoyl-Coa	HMDB0301136				Unclassified	Level 4	36	0	M+K	C34H58N7O18P3S	-3.84021	1.96246	409912	12312.7	33.2919	5.0571	Up	1.81508e-09	2.26077e-08	441123	382331	447038	401096	454785	333098	4834.02	2092.53	19794	19749.6	19892.2	7513.64
0.80_256.0814m/z	256.081	0.801817	pos	Beta-D-Ribosylnicotinate	HMDB0304540		25203005		Organooxygen compounds	Level 4	47.6	41.4	M+H	C11H13NO6	-0.539215	1.95706	568589	963370	0.590209	-0.760703	Down	7.28511e-10	1.1838e-08	582871	546991	577221	585337	557868	561248	994770	973419	917961	907483	985599	1.00099e+06
0.76_190.0955n	191.103	0.757733	pos	2-Amino-4-[(2-Hydroxy-1-Oxopropyl)Amino]Butanoic Acid	HMDB0031412		131751168	38710-35-9	Carboxylic acids and derivatives	Level 4	45.7	34.8	M+H-H2O, M+H	C7H14N2O4	0.814365	1.94438	492255	886918	0.555017	-0.849395	Down	5.68899e-08	3.10439e-07	469761	502103	533337	542867	446000	459462	896820	891345	938324	859328	940890	794802
2.37_148.0525n	166.086	2.37083	pos	Trans-Cinnamic Acid	HMDB0000930	C10438	444539	140-10-3	Cinnamic acids and derivatives	Level 4	44.3	31.5	M+H-H2O, M+NH4, M+H	C9H8O2	0.703333	1.93685	1.32319e+06	1.72779e+06	0.765828	-0.384908	Down	4.01007e-06	1.09731e-05	1.23829e+06	1.47398e+06	1.32105e+06	1.32157e+06	1.23613e+06	1.3481e+06	1.70636e+06	1.79372e+06	1.73095e+06	1.70659e+06	1.62389e+06	1.80521e+06
11.31_555.2776m/z	555.278	11.314	pos	Lamellosterol A					Steroids and steroid derivatives	Level 4	37.9	5.35	M+K	C27H48O7S	4.49557	1.92101	1.20185e+06	1.5861e+06	0.757738	-0.400228	Down	2.88597e-08	1.81009e-07	1.17461e+06	1.22209e+06	1.18175e+06	1.25357e+06	1.22951e+06	1.14956e+06	1.60908e+06	1.61456e+06	1.49835e+06	1.6096e+06	1.62003e+06	1.56499e+06
4.24_603.1686m/z	603.169	4.24403	pos	Naringin	HMDB0002927	C09789	442428	10236-47-2	Flavonoids	Level 3	50.2	55.5	M+Na	C27H32O14	0.25922	1.92017	410704	31775.9	12.925	3.6921	Up	1.34604e-10	3.66001e-09	441660	458920	410688	384614	401303	367040	32101.3	25153.3	38245.5	38564.5	31035.6	25554.9
4.85_694.2115n	675.194	4.85312	neg	Scutellarein 6,7,4'-Trimethyl Ether 5-(6'''-Acetylglucosyl)(1->3)-Galactoside			102075979		Flavonoids	Level 3	52.8	71.9	M-H2O-H, M-H	C32H38O17	0.800373	1.89862	529164	160041	3.30643	1.72528	Up	3.50779e-12	3.88556e-10	512468	548702	559325	534008	513361	507121	156166	159445	170965	169490	159374	144805
5.09_418.0899n	441.079	5.0904	pos	Kaempferol 3-O-Arabinoside	HMDB0029261		102421333		Flavonoids	Level 3	56.1	85.6	M+H, M+Na	C20H18O10	-0.127076	1.89607	534782	166064	3.22033	1.68721	Up	2.39278e-11	1.13124e-09	554239	578002	534466	502384	523993	515610	167903	161621	178304	170311	155555	162693
5.21_562.0871m/z	562.087	5.21398	pos	Quercetin 3-Glucoside-3'-Sulfate			5323558		Flavonoids	Level 4	39.5	11.2	M+NH4	C21H20O15S	1.8701	1.88957	450351	81486.1	5.52673	2.46642	Up	2.05361e-09	2.43342e-08	498299	483931	444299	403466	480013	392100	92357.3	77626.7	77824.3	84354.7	79888.3	76865.5
11.54_986.4475m/z	986.448	11.5447	pos	CDP-DG(i-14:0/18:3(10,12,15)-OH(9))	HMDB0293554				Unclassified	Level 4	43.7	36.6	M+Na	C44H75N3O16P2	-4.09073	1.88649	1.56448e+06	1.19819e+06	1.30571	0.384835	Up	9.66132e-10	1.45723e-08	1.55381e+06	1.54458e+06	1.52561e+06	1.56722e+06	1.55834e+06	1.63734e+06	1.21357e+06	1.17729e+06	1.20458e+06	1.21541e+06	1.18908e+06	1.18918e+06
11.35_363.2771n	364.284	11.3492	pos	5(6)-Epetre-Ea			16061181		Organonitrogen compounds	Level 4	44.9	29.2	M+H, M+K, M+Na	C22H37NO3	-0.716839	1.88595	126925	545999	0.232464	-2.10492	Down	0.000285552	0.000496758	128476	188855	125844	126970	95174.8	96228.5	580469	528933	461193	896027	379890	429480
4.07_600.1943m/z	600.194	4.07493	neg	Tiapamil	HMDB0259069	C13765	42107	57010-31-8	Benzene and substituted derivatives	Level 4	37.7	0	M+FA-H	C26H37NO8S2	0.0750046	1.88135	499277	135748	3.67797	1.87891	Up	1.17301e-10	3.43917e-09	503366	491309	522264	521598	439759	517364	134512	145427	117961	143908	132374	140306
9.65_439.1910m/z	439.191	9.65245	pos	5alpha-Pregnan-3beta,20beta-Diol 20-Sulfate	HMDB0240580			103674-15-3	Steroids and steroid derivatives	Level 4	40.9	20.8	M+K	C21H36O5S	-1.26159	1.88014	390917	756576	0.516692	-0.952624	Down	2.72861e-09	2.93521e-08	378998	388882	363410	407537	403352	403321	774600	769472	767661	690286	725463	811978
5.21_541.0995m/z	541.099	5.21322	neg	Herbacetin 8-(2'',3'',4''-Triacetylxyloside)			44259954		Flavonoids	Level 4	45.8	44.8	M-H2O-H	C26H24O14	1.25742	1.87764	425914	62384.9	6.8272	2.7713	Up	9.08502e-10	1.38516e-08	462796	470211	417737	381999	446268	376475	66775.7	55618	60621.8	57435	68603.2	65255.5
4.95_504.1275m/z	504.128	4.94652	pos	Pyranodelphinin B	HMDB0035419		16913		Flavonoids	Level 4	39.4	12.4	M+H	C24H23O12+	2.61732	1.87722	844497	477697	1.76785	0.821995	Up	2.27879e-08	1.49976e-07	820641	816889	865318	839407	795849	928874	517968	506738	430549	463900	484053	462975
6.98_585.1623m/z	585.162	6.98177	neg	Dukunolide C	HMDB0035204		73820467	99343-74-5	Naphthopyrans	Level 4	41.9	17.7	M+FA-H	C28H28O11	1.70034	1.87676	367136	188.267	1950.08	10.9293	Up	2.47657e-08	1.59514e-07	333067	305009	472008	350256	384913	357563	0.00787852	0.00787852	825.239	0.00787852	304.332	0.00787852
13.55_790.5222n	813.511	13.552	pos	Oligomycin	HMDB0255952		4591		Macrolides and analogues	Level 3	53.4	70.6	M+Na, M+K, M+H-H2O	C45H74O11	-1.11772	1.86832	2.11351e+06	2.5803e+06	0.819095	-0.287898	Down	0.00378125	0.00547294	2.22875e+06	2.10247e+06	2.16658e+06	2.25095e+06	1.99528e+06	1.93704e+06	3.04888e+06	2.61106e+06	2.66558e+06	2.41144e+06	2.51698e+06	2.22788e+06
4.04_238.0548m/z	238.055	4.043	pos	2-Hydroxy-4-Oxobutane-1,2,4-Tricarboxylic Acid		C04115	130		Carboxylic acids and derivatives	Level 4	38.1	0.335	M+NH4	C7H8O8	-4.44661	1.86529	853637	482288	1.76997	0.823729	Up	1.28392e-06	4.07408e-06	883494	984951	795746	821110	747759	888764	509323	446703	456649	516524	500642	463885
0.73_465.0408m/z	465.041	0.728067	pos	Diflunisal Glucuronide Ester	HMDB0251263		78178655		Unclassified	Level 3	47.8	55.5	M+K	C19H16F2O9	3.21264	1.86348	443606	806437	0.550082	-0.862282	Down	5.10789e-08	2.84243e-07	434905	424335	444278	461605	486534	409980	802189	784281	724174	809421	893787	824769
6.98_541.1723m/z	541.172	6.98177	neg	Ikarisoside D			13964059		Flavonoids	Level 3	52.1	65.3	M-H	C28H30O11	1.37658	1.86246	361072	4.25875	84783.4	16.3715	Up	2.0884e-08	1.40207e-07	339338	296453	464194	355931	366261	344254	14.2372	11.2838	0.00787852	0.00787852	0.00787852	0.00787852
0.86_259.0425m/z	259.043	0.8604	pos	Thiophene-4,5-Epoxide	HMDB0060925		131769994		Phenylpropanoic acids	Level 4	40.8	12.7	M+H-H2O	C14H12O4S	0.716565	1.86143	1.03283e+06	673049	1.53455	0.617818	Up	1.56451e-08	1.10996e-07	1.07608e+06	1.00662e+06	1.00199e+06	1.06002e+06	998264	1.054e+06	635834	664938	620132	725291	714456	677641
5.33_250.0662n	499.125	5.3349	neg	2-[(5-Methylsulfinyl)-4-Penten-2-Ynylidene]-1,6-Dioxaspiro[4.4]Non-3-Ene	HMDB0032670		14540702		Organooxygen compounds	Level 4	39.3	7.48	M-H, 2M-H	C13H14O3S	-0.515585	1.8537	430782	71103.7	6.05851	2.59896	Up	6.46268e-08	3.4529e-07	475401	495021	432792	361743	348261	471474	67206.1	63218	68135.3	82069.4	77532.8	68460.4
4.21_411.1119m/z	411.112	4.21218	neg	Bisazobiphenyl	HMDB0249265		129651751		Unclassified	Level 4	39.6	3.34	2M-H	C12H6N4	1.54335	1.85282	450945	97738.1	4.61381	2.20596	Up	3.23119e-10	6.8085e-09	470314	452132	485670	430907	474511	392139	112860	88374.9	94148.8	101665	94144.2	95236.2
10.87_539.3193m/z	539.319	10.8676	pos	MGMG(18:2(9Z,12)/0:0)			44631961		Glycerolipids	Level 3	52.7	66.2	M+Na	C27H48O9	0.500841	1.83582	992427	639671	1.55147	0.633632	Up	7.71323e-08	3.98116e-07	1.06493e+06	948957	1.00416e+06	1.0286e+06	913723	994193	621093	679777	643975	590352	658596	644230
5.75_254.0579n	277.047	5.75373	pos	Daidzein	HMDB0003312	C10208	5281708	486-66-8	Isoflavonoids	Level 4	44.9	27.3	M+Na, M+K, M+H	C15H10O4	-0.19237	1.83328	353136	5907.58	59.7768	5.90151	Up	1.72661e-09	2.21274e-08	318780	361300	412837	332375	306002	387522	6644.97	6337.45	6785.25	5000.47	5582.55	5094.77
7.59_959.4725m/z	959.472	7.58543	neg	PGP(20:3(5Z,8Z,11Z)/20:5(5Z,8Z,11Z,14Z,16E)-OH(18R))	HMDB0273495				Unclassified	Level 3	53.1	74.3	M+FA-H	C46H76O14P2	3.53634	1.8332	737509	1.09237e+06	0.675145	-0.566731	Down	2.9088e-07	1.16642e-06	721317	686682	697543	781609	733935	803969	1.0016e+06	1.09183e+06	1.10769e+06	1.06577e+06	1.12191e+06	1.16544e+06
0.85_445.1201m/z	445.12	0.847833	neg	2-Aminoanthraquinone		C14444	8341	117-79-3	Anthracenes	Level 4	39	0	2M-H	C14H9NO2	1.65642	1.83126	191830	535409	0.358286	-1.48081	Down	6.56404e-12	5.80229e-10	199208	201107	194761	182607	179555	193740	561352	504167	551166	528682	547686	519401
11.54_989.4556m/z	989.456	11.5447	pos	PGP(20:3(5Z,8Z,11Z)/PGF2alpha)	HMDB0273465				Unclassified	Level 4	42.5	23	M+K	C46H80O16P2	0.255672	1.82891	4.30053e+06	3.92351e+06	1.09609	0.13237	Up	6.55664e-05	0.000129997	4.21823e+06	4.42451e+06	4.1744e+06	4.30539e+06	4.25482e+06	4.42581e+06	3.98451e+06	3.76963e+06	3.91184e+06	3.88909e+06	4.0453e+06	3.94066e+06
0.74_179.0560m/z	179.056	0.741183	neg	Myo-Inositol		C00137	892	87-9-8	Organooxygen compounds	Level 3	52.4	64.2	M-H	C6H12O6	-0.822142	1.81383	1.4306e+06	1.77166e+06	0.807489	-0.308485	Down	7.38296e-09	6.26512e-08	1.37463e+06	1.4354e+06	1.4709e+06	1.41794e+06	1.47147e+06	1.41325e+06	1.7832e+06	1.74107e+06	1.75402e+06	1.74316e+06	1.8018e+06	1.80672e+06
5.94_518.1793n	541.168	5.93787	pos	Phellodensin E			21577887		Flavonoids	Level 4	39.5	1.35	M+Na, M+K	C26H30O11	0.880714	1.81132	483221	141570	3.41329	1.77116	Up	2.95179e-08	1.84315e-07	459144	501784	455627	514905	407362	560504	129593	152601	150330	137610	150668	128620
4.12_599.1561n	622.145	4.11868	pos	Adtepp	HMDB0248031		136775256		Unclassified	Level 4	37.9	0	M+Na, M+K	C22H30N7O9PS	-0.350883	1.80932	352979	17894.1	19.7259	4.30202	Up	3.49421e-12	3.88556e-10	372547	382219	347256	334585	348474	332792	17871.3	10274.3	30883.3	19787.9	13741.5	14806.5
3.83_202.0441m/z	202.044	3.83425	pos	L-Oxalylalbizziine	HMDB0039164		14632981	99694-81-2	Carboxylic acids and derivatives	Level 3	54.1	82.7	M+H-H2O	C6H9N3O6	-7.91722	1.8073	1.10073e+06	1.45284e+06	0.757641	-0.400413	Down	3.10883e-06	8.78467e-06	1.09978e+06	1.09376e+06	1.1079e+06	1.1223e+06	1.10576e+06	1.07491e+06	1.51299e+06	1.4588e+06	1.6008e+06	1.40586e+06	1.36116e+06	1.37746e+06
4.40_386.1943n	431.193	4.3991	neg	Corchoionol C 9-Glucoside	HMDB0029772		13857517		Fatty Acyls	Level 4	43.8	20.5	M-H, M+FA-H	C19H30O8	0.616611	1.8023	1.04047e+06	699689	1.48705	0.572452	Up	1.26719e-07	5.99598e-07	988836	1.06481e+06	1.03868e+06	1.05862e+06	975285	1.1166e+06	647916	675269	701945	755732	713928	703342
6.24_345.0619m/z	345.062	6.23948	neg	Alluaudiol			44259707		Flavonoids	Level 3	53.1	69.8	M-H	C17H14O8	0.827248	1.79907	981506	1.33088e+06	0.737485	-0.439313	Down	5.77009e-06	1.51836e-05	948663	1.04555e+06	1.0219e+06	957644	992946	922332	1.23881e+06	1.47212e+06	1.37639e+06	1.29516e+06	1.25576e+06	1.34705e+06
5.59_625.1208m/z	625.121	5.59417	neg	6''-Caffeoylhyperin	HMDB0037539		131752204	84575-22-4	Flavonoids	Level 3	55.5	81.7	M-H	C30H26O15	1.46062	1.79775	260048	593891	0.437872	-1.19142	Down	6.19214e-09	5.44328e-08	232804	282699	270631	266309	264463	243384	590785	662974	582040	557336	618804	551406
3.66_601.2717m/z	601.272	3.65725	pos	Pyripyropene-A			122390077		Steroids and steroid derivatives	Level 4	37	0	M+NH4	C31H37NO10	-6.70797	1.78665	57821.2	385061	0.150161	-2.73542	Down	2.97738e-11	1.30879e-09	70213.3	43939.1	45748.4	67959.3	63342.4	55724.7	370393	379365	400707	399703	411593	348606
4.43_796.2431n	819.232	4.42913	pos	Acacetin 7-O-[6''-O-Glucosyl-2''-O-(3'''-Acetylrhamnosyl)Glucoside			102064904		Flavonoids	Level 3	50.8	60.3	M+H-H2O, M+Na	C36H44O20	0.689087	1.78582	507828	171568	2.95992	1.56556	Up	3.03173e-07	1.20626e-06	576731	473766	511860	467901	594925	421787	195734	148336	165492	168156	179509	172181
3.85_323.1713m/z	323.171	3.85023	pos	Imazamox	HMDB0253404	C18598	86137	114311-32-9	Carboxylic acids and derivatives	Level 4	45	29.3	M+NH4	C15H19N3O4	-0.273741	1.77015	774497	436336	1.775	0.82782	Up	3.2555e-06	9.144e-06	867175	812010	779851	708856	704900	774192	392115	420729	565903	398947	414151	426172
4.26_891.2196m/z	891.22	4.26303	neg	Isorhamnetin 3-(6''-(E)-Sinapoylsophoroside)			44259400		Flavonoids	Level 3	52.6	68.3	M+FA-H	C39H42O21	-0.538659	1.74207	384326	71547.9	5.37159	2.42535	Up	9.25542e-10	1.40353e-08	424209	419372	370275	379133	381529	331437	70405.1	63873.9	79906.1	83249	65233.1	66620
4.15_489.2346m/z	489.235	4.14925	pos	Dabigatran	HMDB0250817		216210		Benzimidazoles	Level 4	45.4	38.7	M+NH4	C25H25N7O3	-2.4047	1.74152	598774	282298	2.12107	1.08479	Up	2.90183e-08	1.81662e-07	628156	635650	597478	532627	548695	650041	258911	298927	290284	287225	269739	288700
3.71_537.1232m/z	537.123	3.7075	neg	Limocitrin 3-Rhamnoside	HMDB0037578		14375134	90456-56-7	Flavonoids	Level 3	51.1	63.8	M+FA-H	C23H24O12	-3.63855	1.74099	486647	173268	2.80864	1.48987	Up	3.17815e-09	3.29894e-08	449483	519297	488264	456287	462263	544287	173854	158662	165310	192585	170127	179070
0.82_354.0877n	707.168	0.815617	neg	Niazidin	HMDB0031981		11792427	198969-42-5	Organooxygen compounds	Level 4	37.8	0	M-H, 2M-H	C15H18N2O6S	-2.48264	1.74073	372588	61134	6.09461	2.60753	Up	4.36383e-10	8.49512e-09	362650	409414	325270	365522	377417	395254	72456.7	36461.4	56220	74643.9	60203	66819.1
8.49_1001.4832m/z	1001.48	8.49377	neg	PGP(20:3(5Z,8Z,11Z)/22:6(5Z,8E,10Z,13Z,15E,19Z)-2OH(7S, 17S))	HMDB0273503				Unclassified	Level 3	53.3	77.2	M+FA-H	C48H78O15P2	3.58987	1.72922	598584	910421	0.65748	-0.604982	Down	3.37207e-08	2.04212e-07	582892	559748	569953	611374	636538	630997	895038	933025	931230	837706	923468	942062
4.35_356.1110n	379.1	4.35285	pos	1-O-Feruloylglucose	HMDB0036938		13962927	7196-71-6	Cinnamic acids and derivatives	Level 4	40.4	5.92	M+Na, M+K	C16H20O9	0.650077	1.72443	737735	1.04848e+06	0.703623	-0.507125	Down	8.57638e-08	4.3313e-07	713128	818538	695114	728489	773429	697714	1.01956e+06	1.0804e+06	1.07032e+06	1.02709e+06	1.06703e+06	1.02648e+06
5.77_483.1300m/z	483.13	5.76602	neg	Villinol			14427377		Isoflavonoids	Level 4	39.5	0.00757	M+FA-H	C24H22O8	0.848116	1.72333	402778	94066.3	4.28186	2.09824	Up	1.4705e-08	1.05793e-07	441271	376743	433277	346517	454364	364497	92926.2	83089.6	100019	94609.5	102468	91285.2
4.27_424.1015m/z	424.101	4.27452	pos	S-(1,2-Dicarboxyethyl)Glutathione	HMDB0257378		4411483		Carboxylic acids and derivatives	Level 4	38.9	2.09	M+H	C14H21N3O10S	-1.37391	1.71358	354995	52286.7	6.7894	2.76328	Up	8.44439e-10	1.30876e-08	376510	373909	367442	334183	381695	296232	60292.7	49384.5	46823.4	53425.9	50879.1	52914.4
8.41_213.0824n	214.09	8.4138	pos	2-(4-Methyl-5-Thiazolyl)Ethyl Butanoate	HMDB0032418		3023838	94159-31-6	Azoles	Level 4	39.8	2.37	M+H, M+Na	C10H15NO2S	0.0801152	1.709	1.42003e+06	1.74451e+06	0.813997	-0.296904	Down	2.06386e-05	4.63154e-05	1.43677e+06	1.3733e+06	1.34733e+06	1.49745e+06	1.45835e+06	1.40696e+06	1.90051e+06	1.73705e+06	1.6651e+06	1.71655e+06	1.78893e+06	1.65893e+06
11.40_995.4499m/z	995.45	11.4027	pos	Betavulgaroside Vi	HMDB0033426		73109691	178535-50-7	Prenol lipids	Level 4	41.9	23.6	M+Na	C47H72O21	4.17923	1.7042	1.65143e+06	1.34362e+06	1.22909	0.297588	Up	7.38193e-07	2.54634e-06	1.64494e+06	1.6681e+06	1.61445e+06	1.62753e+06	1.66327e+06	1.69027e+06	1.45897e+06	1.32017e+06	1.37653e+06	1.2999e+06	1.29973e+06	1.30643e+06
11.40_1020.4727m/z	1020.47	11.4039	neg	CDP-DG(16:1(9Z)/22:6(5Z,7Z,10Z,13Z,16Z,19Z)-OH(4))	HMDB0290943				Unclassified	Level 3	46.7	46.9	M-H2O-H	C50H79N3O16P2	-2.93626	1.69702	790089	491538	1.60738	0.684713	Up	8.91992e-09	7.1926e-08	757320	796404	800022	763462	781216	842108	462000	468143	533648	471631	497187	516616
4.56_331.0940m/z	331.094	4.55698	neg	3',4'-Dihydrodiol	HMDB0013895		131750719		Azolidines	Level 3	48.3	45.4	M+FA-H	C15H14N2O4	1.50046	1.69653	551809	849697	0.649418	-0.62278	Down	3.49895e-09	3.54914e-08	503178	567645	551371	571763	597212	519683	855909	821597	850385	847266	869719	853305
4.28_265.0719m/z	265.072	4.28083	neg	Isoeugenitin	HMDB0029473		12310980	519-18-6	Benzopyrans	Level 3	56.3	83.8	M+FA-H	C12H12O4	0.716329	1.69217	204297	496987	0.411071	-1.28254	Down	1.75638e-12	2.60037e-10	212114	215330	202878	198129	213302	184029	471392	503670	502246	501411	498467	504736
4.76_476.1917m/z	476.192	4.75578	pos	7-Hydroxy-5,4'-Dimethoxy-8-Methylisoflavone 7-O-Rhamnoside			44257328		Isoflavonoids	Level 4	41.4	10	M+NH4	C24H26O9	0.427186	1.69138	342468	46533.6	7.35959	2.87963	Up	3.99449e-09	3.86799e-08	345567	352210	343684	328890	283095	401362	43317.7	41956.8	57868.1	45914.9	47464.9	42679
5.18_348.1420n	371.131	5.18282	pos	Ajugol	HMDB0248074		14355407		Prenol lipids	Level 4	39.6	0.792	M+H-H2O, M+NH4, M+Na	C15H24O9	-0.0138757	1.68996	475989	769578	0.618507	-0.693139	Down	1.34923e-10	3.66001e-09	451025	487611	466114	509947	482166	459072	769422	752867	787181	791050	763544	753404
1.36_292.0705m/z	292.07	1.35843	pos	Triamterene	HMDB0001940	D00386	5546	396-01-0	Pteridines and derivatives	Level 4	41.4	16.9	M+K	C12H11N7	-1.03291	1.68908	464995	170326	2.73003	1.44892	Up	2.16228e-09	2.49794e-08	436793	473366	472450	436014	449395	521953	163884	149824	172025	194441	181542	160239
5.12_328.2612n	351.25	5.12097	pos	MG(0:0/16:1(9Z)/0:0)	HMDB0011534		53480960		Glycerolipids	Level 4	37.7	1.46	M+Na, M+K	C19H36O4	-0.576352	1.68864	663830	961401	0.690482	-0.534324	Down	3.5446e-08	2.12148e-07	656476	622946	660604	718804	664448	659706	971495	952667	997448	1.00646e+06	929009	911327
7.57_491.2145m/z	491.214	7.57367	pos	6-O-Oleuropeoylsucrose	HMDB0038117		131752310	17651-05-7	Saccharolipids	Level 3	46.1	45.7	M+H-H2O	C22H36O13	4.27543	1.68858	606194	901236	0.672625	-0.572126	Down	3.82431e-09	3.7549e-08	602074	596700	556441	618515	609959	653473	881503	906035	873604	902504	934827	908941
8.87_432.2935m/z	432.293	8.86553	pos	Sphingofungin C			42608379		Fatty Acyls	Level 4	39.3	8.68	M+H	C22H41NO7	-4.8282	1.68716	1.00987e+06	1.3245e+06	0.762459	-0.391268	Down	1.98273e-05	4.47266e-05	1.04866e+06	993875	1.00066e+06	1.00677e+06	1.012e+06	997282	1.36562e+06	1.35206e+06	1.48784e+06	1.28697e+06	1.24762e+06	1.20685e+06
1.13_192.0269n	230.99	1.13085	pos	D-Glucaro-1,4-Lactone	HMDB0041862		122306	5027-63-4	Lactones	Level 4	41.9	14.1	M+H-H2O, M+H, M+NH4, M+K	C6H8O7	-0.438399	1.68578	685946	393932	1.74128	0.800146	Up	3.68761e-10	7.40946e-09	709257	645831	697889	708762	679410	674524	403759	376801	370812	416778	398744	396699
12.04_354.2763n	355.284	12.0447	pos	2-Linoleoyl Glycerol	HMDB0245187		549043	3443-82-1	Fatty Acyls	Level 3	51.8	66	M+H, M+Na, M+H-H2O	C21H38O4	-1.97834	1.68234	408103	713380	0.572069	-0.805738	Down	2.83165e-06	8.09496e-06	396770	372688	400464	444070	413320	421305	805873	704571	758138	598892	756190	656617
9.86_517.3171n	518.324	9.85777	pos	PC(18:3(9Z,12Z,15Z)/0:0)	HMDB0010388		24779469		Glycerophospholipids	Level 3	56.2	83.9	M+H, M+Na	C26H48NO7P	0.500086	1.67524	1.41411e+06	1.77568e+06	0.796377	-0.328477	Down	0.00180676	0.0027428	1.29425e+06	1.35575e+06	1.37067e+06	1.60546e+06	1.53501e+06	1.32351e+06	1.7886e+06	1.65219e+06	1.75333e+06	1.57971e+06	1.80968e+06	2.07056e+06
4.68_416.1109n	439.1	4.67745	pos	Daidzin	HMDB0033991	C10216	107971	552-66-9	Isoflavonoids	Level 3	53.9	85.3	M+Na, M+K, M+H	C21H20O9	0.32917	1.67034	311240	22458.8	13.8583	3.79268	Up	3.24447e-09	3.34924e-08	303417	314190	379479	294207	269287	306863	24119.7	21917.9	24594	21602.8	21118.7	21399.5
6.79_354.0345n	353.027	6.78693	neg	Desacetylcephalothin	HMDB0247000		12767986		Unclassified	Level 4	38.3	5.25	M-H, M+FA-H	C14H14N2O5S2	0.284147	1.66898	577963	252230	2.29141	1.19624	Up	0.000188668	0.000338687	570905	801335	642637	485614	568908	398377	251607	239575	241909	240546	288832	250909
14.58_325.1845m/z	325.185	14.5818	neg	4-Dodecylbenzenesulfonic Acid	HMDB0059915		8485		Benzene and substituted derivatives	Level 4	43.9	24	M-H	C18H30O3S	0.746319	1.66066	1.92512e+06	2.36136e+06	0.815256	-0.294674	Down	0.0229009	0.0292819	1.77047e+06	1.67641e+06	1.71785e+06	1.92079e+06	2.24607e+06	2.21912e+06	2.80278e+06	2.55963e+06	2.48493e+06	2.19273e+06	1.96611e+06	2.162e+06
4.66_474.1773m/z	474.177	4.66277	neg	Codeine-6-Glucuronide	HMDB0060464	C16577	5489029	20736-11-2	Morphinans	Level 4	40.3	4.13	M-H	C24H29NO9	0.675531	1.65413	393880	106575	3.6958	1.88589	Up	1.46641e-07	6.71826e-07	365757	444704	373025	377523	331409	470863	96216.3	93802.9	131732	100780	106053	110865
13.73_292.2763n	310.31	13.7328	pos	3,7,11,15-Tetramethyl-6,10,14-Hexadecatrien-1-Ol	HMDB0032147		5365870	36237-66-8	Prenol lipids	Level 3	50.2	54.6	M+H, M+NH4	C20H36O	-1.00289	1.65088	1.28403e+06	1.67625e+06	0.76601	-0.384565	Down	0.0098479	0.0133055	1.1525e+06	1.27507e+06	1.30158e+06	1.11395e+06	1.79741e+06	1.06366e+06	1.67192e+06	1.5431e+06	1.89649e+06	1.57281e+06	1.78902e+06	1.58418e+06
0.76_504.1693n	549.168	0.756267	neg	6-O-Glucosylmaltose	HMDB0029929		3514701	25218-29-5	Organooxygen compounds	Level 3	53.2	71.8	M-H2O-H, M+FA-H	C18H32O16	0.597634	1.65042	547659	836954	0.654348	-0.611869	Down	8.82922e-07	2.95498e-06	635051	593349	559861	538494	467914	491286	796919	847675	825098	849602	841753	860673
5.06_634.1895n	657.179	5.0575	pos	Acacetin 7-(4'''-Acetylrutinoside)			21630042		Flavonoids	Level 4	41.1	9.34	M+H-H2O, M+Na	C30H34O15	-0.477101	1.64941	508066	218390	2.32642	1.21811	Up	9.66717e-07	3.19551e-06	614975	454586	532190	438305	526964	481374	231212	189248	215768	220004	244582	209523
0.74_490.1764m/z	490.176	0.74265	pos	4-O-Methyl-A-D-Glucosyl-(1->2)-B-D-Xylosyl-(1->4)-D-Xylose	HMDB0039742		78382737	10365-86-3	Organooxygen compounds	Level 4	40.5	8.01	M+NH4	C17H28O15	-0.506399	1.64337	344282	624728	0.551091	-0.859638	Down	1.37399e-08	1.0039e-07	322093	350183	364855	318059	333680	376823	650427	589986	617369	628419	674757	587412
0.80_307.0842m/z	307.084	0.800417	neg	1-(2-Thienyl)-1-Butanone	HMDB0032935		79248	5333-83-5	Organooxygen compounds	Level 4	38.9	2.7	2M-H	C8H10OS	3.13591	1.64185	536231	222975	2.40489	1.26597	Up	0.00016374	0.000298124	732978	577527	483091	348083	516652	559053	214980	201021	288713	188282	241037	203819
3.69_695.2049m/z	695.205	3.69155	neg	Cis-Ferulic Acid [Arabinosyl-(1->3)-[Glucosyl-(1->6)]-Glucosyl] Ester	HMDB0034682		131751608		Organooxygen compounds	Level 3	57.2	89.2	M+FA-H	C27H38O18	1.39841	1.63825	1.70112e+06	2.06594e+06	0.823414	-0.28031	Down	0.00483084	0.00686842	1.73789e+06	1.80119e+06	1.81965e+06	1.46116e+06	1.85631e+06	1.53056e+06	2.06488e+06	1.83631e+06	1.86707e+06	2.14692e+06	2.16291e+06	2.31754e+06
4.20_365.0634m/z	365.063	4.19832	pos	Phyllocoumarin			44257095		Flavonoids	Level 4	40.8	8.24	M+Na	C18H14O7	0.53852	1.61923	207559	476344	0.435733	-1.19848	Down	3.64839e-11	1.49824e-09	215669	212340	218658	190236	221424	187026	477764	465197	455767	502212	475919	481207
4.50_917.2373m/z	917.237	4.50362	neg	Dulcisxanthone A	HMDB0304615				Isoflavonoids	Level 3	53.9	75.8	M+FA-H	C41H44O21	1.76636	1.61626	341647	72061.5	4.74105	2.24521	Up	1.5928e-09	2.08507e-08	376179	372874	337367	323754	346268	293439	68730.9	60289.9	77859.7	77374.4	68694.4	79419.6
4.33_449.1093m/z	449.109	4.33137	neg	Aromadendrin 3-Galactoside	HMDB0301924		24868400		Flavonoids	Level 3	54.6	76.6	M-H	C21H22O11	0.738789	1.60596	327175	61878.9	5.28734	2.40254	Up	2.12691e-10	5.04894e-09	341875	363146	328374	287872	321290	320492	64989.2	52247.4	64765.3	65454.9	66246.8	57569.8
4.97_417.1194m/z	417.119	4.97378	neg	Oxidihydroartocarpesin	HMDB0037508		131752200	23806-62-4	Flavonoids	Level 4	45.2	29.4	M+FA-H	C20H20O7	0.892846	1.60188	430217	166610	2.58218	1.36859	Up	8.96456e-11	2.94939e-09	448288	453564	429936	435086	401564	412861	155651	174030	183368	172617	161333	152660
5.94_563.1777m/z	563.178	5.93922	neg	Isoliquiritigenin 2'-Glucosyl-(1->4)-Rhamnoside			42607523		Flavonoids	Level 4	47.8	42.6	M-H	C27H32O13	1.27383	1.60127	387465	121549	3.18773	1.67253	Up	7.74977e-09	6.51721e-08	386418	400063	385243	384478	328566	440021	113490	132314	128035	116057	130598	108800
5.08_433.1144m/z	433.114	5.07713	neg	Naringenin 4'-O-Glucoside			42607906		Flavonoids	Level 3	53.3	70	M-H	C21H22O10	0.82019	1.60073	350991	89173.6	3.93604	1.97675	Up	5.25104e-14	5.93388e-11	348172	362006	363339	345909	348160	338360	93249.7	87333	88416.3	89519.9	95514.4	81008
3.86_497.1309m/z	497.131	3.8647	neg	(-)-Epicatechin 6-C-Glucoside	HMDB0037399		131752183	103215-49-2	Flavonoids	Level 3	51.9	66.5	M+FA-H	C21H24O11	1.90166	1.59421	334943	73796.4	4.53875	2.18229	Up	1.17555e-10	3.43917e-09	331484	328808	360461	302205	363008	323695	75762	64650.6	69786.2	77934.3	77728.8	76916.5
10.41_199.1936n	200.201	10.4119	pos	Dodecanamide	HMDB0251566	C13831	14256		Fatty Acyls	Level 4	47.4	38.4	M+H, M+Na	C12H25NO	-0.131824	1.59068	2.19071e+06	2.61104e+06	0.839018	-0.253226	Down	0.0352379	0.0437925	1.83593e+06	2.3917e+06	2.28432e+06	1.82217e+06	2.73158e+06	2.07855e+06	2.32663e+06	2.52991e+06	2.39535e+06	2.66183e+06	2.90625e+06	2.84626e+06
4.18_595.1679m/z	595.168	4.17782	neg	Isobutrin			6123336		Flavonoids	Level 3	55.7	83.8	M-H	C27H32O15	1.85331	1.58107	267296	9435.72	28.3281	4.82416	Up	1.07408e-09	1.58603e-08	263450	314793	258456	247683	232703	286693	7961.16	6608.7	8771.5	12717.7	10020.1	10535.2
10.80_521.3485n	522.356	10.7963	pos	PC(18:1(9Z)/0:0)	HMDB0002815		16081932	19420-56-5	Glycerophospholipids	Level 3	55	78.3	M+H, M+Na	C26H52NO7P	0.600766	1.57749	439289	707110	0.621245	-0.686766	Down	2.53708e-06	7.37274e-06	418189	461242	429345	467671	431505	427779	696321	727515	703303	612120	687401	816000
1.10_455.1023m/z	455.102	1.09693	neg	Bms-707035	HMDB0249320		54682040		Unclassified	Level 4	39.1	11.7	M+FA-H	C17H19FN4O5S	-4.74373	1.56926	175894	430413	0.408664	-1.29101	Down	3.59363e-09	3.60218e-08	178793	174967	184445	153522	175962	187675	415169	417813	488968	437926	405340	417261
7.39_624.2474n	625.255	7.39088	pos	Grossamide	HMDB0040370		5322012	80510-06-1	2-arylbenzofuran flavonoids	Level 3	58.3	93.9	M+H, M+Na	C36H36N2O8	0.389866	1.56873	439150	165556	2.65258	1.4074	Up	2.93139e-05	6.3212e-05	477719	496034	396699	509105	293919	461424	154549	130124	240326	142765	200382	125187
5.01_515.1187m/z	515.119	5.00798	neg	Okanin 4'-O-(4'',6''-Di-O-Acetylglucoside)			10840030		Flavonoids	Level 3	50.1	57.4	M-H2O-H	C25H26O13	-1.43209	1.5652	325908	50486.4	6.45537	2.6905	Up	4.26185e-05	8.86729e-05	302915	396911	318916	259657	201858	475192	43696.8	47878.3	47394.2	65397.5	51618.7	46933.1
0.74_448.1660m/z	448.166	0.74265	pos	Met-Leu-Phe	HMDB0254492		4105		Carboxylic acids and derivatives	Level 4	37.3	2.71	M+K	C20H31N3O4S	-1.73259	1.56477	211918	463678	0.457038	-1.12962	Down	2.74294e-10	6.0755e-09	201824	222113	202985	187891	221219	235478	459404	463286	461223	436636	468876	492643
4.61_445.1743n	468.164	4.61063	pos	Narceine	HMDB0030246	C09591	8564	131-28-2	Stilbenes	Level 4	38.5	0	M+Na, M+K, M+H	C23H27NO8	1.4213	1.55989	303913	39485.9	7.69674	2.94425	Up	6.09005e-06	1.59287e-05	247311	439079	258008	319288	239770	320023	38253.2	36659.8	41404.6	40531.6	43644.8	36421.4
3.96_626.1488n	627.156	3.96328	pos	Quercetin 3-Beta-Laminaribioside	HMDB0041358		74978161	171828-58-3	Flavonoids	Level 3	55.4	82.5	M+H, M+Na	C27H30O17	0.777128	1.5597	490268	237059	2.06813	1.04832	Up	3.82216e-08	2.24462e-07	467416	504260	467254	489679	481527	531471	229969	194065	297688	230029	240608	229994
5.44_529.1357m/z	529.136	5.43795	neg	Mirificin	HMDB0254749		14504258		Isoflavonoids	Level 4	46.7	39	M-H2O-H	C26H28O13	0.963792	1.5586	330329	70087.9	4.71307	2.23667	Up	1.61376e-06	4.95039e-06	335824	369130	335049	285779	236905	419289	59565.1	68790.4	74536.3	78106.8	68438	71090.8
14.39_731.4617m/z	731.462	14.3908	pos	PA(15:0/22:5(4Z,7Z,10Z,13Z,16Z))	HMDB0114828		131821880		Glycerophospholipids	Level 3	55.3	80.5	M+Na	C40H69O8P	-0.685371	1.55179	303376	35422.4	8.56453	3.09837	Up	3.33222e-05	7.0958e-05	254418	258982	247796	289327	361733	408001	4589.71	5060.98	7249.34	6136.28	23083.1	166415
0.82_458.1104m/z	458.11	0.81655	pos	Glycine, L-Gamma-Glutamyl-2-(1-Methyl-4-(Nitrosothio)-4-Piperidinyl)Glycyl-	HMDB0253933		9866768		Unclassified	Level 4	37.5	2.55	M+K	C15H25N5O7S	-0.594563	1.5485	267701	516403	0.518396	-0.947874	Down	8.00248e-09	6.65371e-08	270528	251288	244886	265313	283337	290856	537306	512343	475632	562474	503096	507568
0.76_293.0630m/z	293.063	0.757733	pos	Phenylglucuronide	HMDB0059806		119239		Organooxygen compounds	Level 4	39.8	6.89	M+Na	C12H14O7	-0.59683	1.547	1.05902e+06	1.31651e+06	0.804412	-0.313994	Down	2.36501e-06	6.95169e-06	1.03758e+06	1.02723e+06	1.05489e+06	1.0563e+06	1.14145e+06	1.03665e+06	1.30881e+06	1.28326e+06	1.25336e+06	1.38436e+06	1.29931e+06	1.36995e+06
5.89_513.1408m/z	513.141	5.88707	neg	2'',6''-Di-O-Acetylononin	HMDB0039925		21057652		Isoflavonoids	Level 3	51	59.3	M-H	C26H26O11	1.06815	1.54538	369049	124133	2.97302	1.57193	Up	2.8377e-11	1.2941e-09	384649	363427	366296	337456	380244	382223	118306	117124	136502	128671	125604	118591
4.12_366.0843m/z	366.084	4.11868	pos	Violacein	HMDB0259831		11053		Indoles and derivatives	Level 4	37.4	2.74	M+Na	C20H13N3O3	-1.77307	1.54251	383343	139310	2.75172	1.46033	Up	7.05972e-11	2.4456e-09	397997	394619	393940	388744	367653	357106	141631	117334	156168	144568	140299	135864
11.35_431.2208m/z	431.221	11.3505	neg	PA(18:3(6Z,9Z,12Z)/0:0)	HMDB0062316		52929757		Glycerophospholipids	Level 4	40.9	9.41	M-H	C21H37O7P	0.780753	1.53976	971538	662807	1.46579	0.551682	Up	0.00295546	0.00435843	944739	796172	821505	1.09054e+06	1.14421e+06	1.03206e+06	505977	591986	652439	616836	720809	888793
14.06_667.4542m/z	667.454	14.0608	pos	DG(9D3/9D3/0:0)	HMDB0116428				Fatty Acyls	Level 4	39.4	6.29	M+Na	C39H64O7	-0.305318	1.5362	195726	449480	0.435451	-1.19942	Down	2.32983e-06	6.86621e-06	196596	201997	206011	211754	189556	168445	559720	469144	435595	369865	424733	437822
0.77_503.1621m/z	503.162	0.771033	neg	A-L-Fucopyranosyl-(1->2)-B-D-Galactopyranosyl-(1->2)-D-Xylose	HMDB0041222		14582632	130136-27-5	Organooxygen compounds	Level 4	43.9	25.2	M+FA-H	C17H30O14	0.681442	1.53543	171225	414027	0.413561	-1.27383	Down	9.01564e-10	1.37831e-08	154217	175147	175989	187292	169142	165564	416967	436960	366280	422476	413454	428022
11.24_990.4482n	991.456	11.2428	pos	PIP(18:3(6Z,9Z,12Z)/PGJ2)	HMDB0279277				Unclassified	Level 4	37.1	9.78	M+H, M+Na	C47H76O18P2	-2.46609	1.53341	777369	533874	1.45609	0.5421	Up	4.92377e-09	4.51894e-08	746078	779356	803707	751149	763207	820715	535935	520693	531588	534835	556929	523264
5.46_363.0726m/z	363.073	5.45528	neg	7-Hydroxy-2-Methyl-4-Oxo-4h-1-Benzopyran-5-Carboxylic Acid 7-Glucoside	HMDB0036377		73981794		Organooxygen compounds	Level 3	52.9	70.5	M-H2O-H	C17H18O10	1.11295	1.52736	482387	732937	0.658155	-0.6035	Down	3.54281e-06	9.84775e-06	468035	549582	473681	491100	466820	445101	666763	821288	743040	753975	676231	736328
5.35_949.6722m/z	949.672	5.35198	neg	PI(22:0/20:0)			52928138		Glycerophospholipids	Level 3	54	75.8	M-H	C51H99O13P	-2.98326	1.52725	964834	1.23399e+06	0.781883	-0.354975	Down	0.000107966	0.000203727	913800	949442	900577	966357	928457	1.13037e+06	1.32136e+06	1.13192e+06	1.28897e+06	1.22009e+06	1.21377e+06	1.22782e+06
4.98_603.2044m/z	603.204	4.9778	pos	(+)-7-Epi-Syringaresinol 4'-Glucoside	HMDB0038261		4486984		Lignan glycosides	Level 4	39.6	3.59	M+Na	C28H36O13	-0.792414	1.5259	453809	214662	2.11407	1.08002	Up	3.59434e-10	7.32163e-09	457767	435684	422471	486456	465291	455188	221173	217186	229155	205058	205948	209450
4.21_307.1765m/z	307.177	4.21355	pos	N1-Trans-Feruloylagmatine	HMDB0037107	C18325	46173376		Cinnamic acids and derivatives	Level 3	53.3	70.8	M+H	C15H22N4O3	0.117672	1.52456	250830	497148	0.504539	-0.986962	Down	5.60455e-07	2.0058e-06	250995	266541	240385	269123	239490	238448	443291	476545	583186	536283	469612	473969
3.71_504.1850n	549.183	3.7075	neg	(S)-Multifidol 2-[Apiosyl-(1->6)-Glucoside]	HMDB0039930		73077146	467437-62-3	Organooxygen compounds	Level 4	47.6	41.9	M-H, M+FA-H	C22H32O13	1.35671	1.52374	249570	11834.1	21.0891	4.39843	Up	2.75922e-12	3.37465e-10	247960	240015	266522	226152	256667	260103	9463	13359.9	11373.4	13192.9	11541.1	12074.1
6.80_292.2037n	293.211	6.79893	pos	12-Oxo-Pda	HMDB0301804	C01226	5280411	85551-10-6	Fatty Acyls	Level 3	49.8	53.1	M+H-H2O, M+H	C18H28O3	-0.524929	1.51824	218647	460058	0.47526	-1.07321	Down	9.95395e-08	4.92532e-07	208706	199163	238356	262245	228497	174918	471339	505146	446147	417082	441703	478934
4.26_420.0709m/z	420.071	4.25903	pos	4-Dedimethylamino-4-Oxo-Anhydrotetracycline		C06627	54719888		Tetracyclines	Level 4	39.9	16.4	M+Na	C20H15NO8	4.74365	1.518	278943	41768.7	6.67829	2.73948	Up	5.61922e-10	9.91026e-09	323434	290984	257264	269345	273539	259094	46412.4	37614.2	42280.8	47746.4	37610.4	38947.9
5.06_489.1042m/z	489.104	5.0596	neg	Kaempferol 3-(6-Acetylgalactoside)	HMDB0035466		74978029		Flavonoids	Level 3	55.5	82	M-H	C23H22O12	0.691535	1.50466	288990	57932.4	4.98841	2.31858	Up	2.44859e-14	5.93388e-11	286478	294403	277681	299771	287956	287654	53471.3	53534.8	64471.6	53852.3	60384.2	61880.4
0.77_116.0708m/z	116.071	0.772367	pos	L-Proline	HMDB0000162	C00148	145742	147-85-3	Carboxylic acids and derivatives	Level 3	53.6	71.4	M+H	C5H9NO2	1.75171	1.50318	525491	288530	1.82127	0.864944	Up	1.12413e-07	5.41932e-07	514080	593949	485779	515970	559758	483409	290230	286255	290622	295324	288615	280134
4.07_416.1683n	439.157	4.07315	pos	Benzyl Alcohol Beta-D-Rutinoside	HMDB0303057		10549806		Organooxygen compounds	Level 4	41.4	9.51	M+Na, M+K, M+H-H2O	C19H28O10	0.0302904	1.50289	1.1448e+06	839746	1.36327	0.447067	Up	0.00427047	0.00612577	1.45547e+06	1.04968e+06	1.23558e+06	959941	975954	1.19215e+06	823594	825900	719516	921039	918405	830023
10.20_352.1311n	335.128	10.2038	pos	5-Hydroxy-4'-Methoxy-6'',6''-Dimethylpyrano[2'',3'':7,8]Flavanone			42607962		Flavonoids	Level 4	47.8	42.7	M+H-H2O, M+H	C21H20O5	0.209809	1.50025	249243	4492.41	55.4809	5.79392	Up	5.87144e-06	1.53999e-05	189596	196288	378275	266035	224157	241105	4151.69	5054.19	4482.43	4688.74	4330.22	4247.17
4.48_559.1793m/z	559.179	4.47918	pos	8-Hydroxypinoresinol 4-Glucoside	HMDB0033282		14756313		Lignan glycosides	Level 4	45.9	38.8	M+Na	C26H32O12	1.34121	1.49829	325831	89802.6	3.62831	1.8593	Up	1.60421e-07	7.23237e-07	405963	288519	326538	284555	308188	341227	84955.2	95853.7	84609.4	90268.5	97149.9	85979
4.82_502.1113n	503.119	4.82013	pos	6''-O-Malonyldaidzin	HMDB0041263	C16191	14500869	124590-31-4	Isoflavonoids	Level 4	42.1	16.8	M+H, M+Na	C24H22O12	0.381192	1.48579	232115	3594.85	64.5688	6.01277	Up	3.29591e-09	3.3869e-08	249464	228219	277200	204409	198238	235160	3126.65	3278.63	5117.89	3535.25	3200.94	3309.71
10.38_974.4478m/z	974.448	10.3776	pos	Dgvta	HMDB0251105		78302309		Unclassified	Level 4	43.7	36.8	M+H-H2O	C45H69N9O12S2	0.384023	1.48439	541923	768928	0.704777	-0.50476	Down	1.81988e-09	2.26077e-08	535466	551567	540291	521616	548046	554554	759776	802275	784109	729456	770663	767293
3.94_443.1928m/z	443.193	3.93513	neg	Berkeleylactone C			132967551		Macrolides and analogues	Level 4	42.6	16	M+FA-H	C20H30O8	1.3996	1.48038	286385	62741.8	4.5645	2.19046	Up	1.2151e-15	6.83614e-12	285120	283142	280100	285232	287832	296882	63062	64613.1	62892.3	66665	58403	60815.2
0.79_393.0970m/z	393.097	0.78705	pos	Hosloppin			44257646		Flavonoids	Level 4	36.3	0	M+H	C22H16O7	0.211119	1.47852	62423.3	286310	0.218027	-2.19742	Down	1.89019e-11	1.00323e-09	61059.3	55666.8	73844.3	54988.4	67489.2	61491.7	294545	291957	257506	287013	302030	284812
4.26_340.1312n	341.138	4.25903	pos	Brosimacutin D			10914766		Flavonoids	Level 3	55.2	78.2	M+H-H2O, M+H	C20H20O5	0.359722	1.47567	426944	200013	2.13459	1.09396	Up	2.22122e-08	1.4754e-07	456950	429103	428157	395109	383229	469118	191783	218536	190982	206878	201724	190173
1.02_154.0024m/z	154.002	1.02397	pos	2-Fluoro-1-Nitroimidazole	HMDB0252376		129651924		Unclassified	Level 4	40	4	M+Na	C3H2FN3O2	0.219654	1.46561	211050	431273	0.489366	-1.03101	Down	3.50531e-11	1.47171e-09	195125	210023	214851	225960	218038	202304	419910	432542	410411	447158	442587	435027
4.04_662.1855n	707.184	4.03987	neg	Kaempferol 3-(2'',3''-Diacetylrhamnoside)-7-Rhamnoside			11764950		Flavonoids	Level 4	45	28.5	M-H2O-H, M+FA-H	C31H34O16	1.21956	1.46455	254238	21625.4	11.7564	3.55538	Up	5.00184e-06	1.34257e-05	269422	343149	202499	207102	189441	313813	20657.9	17240.3	16904.4	30411.1	21158	23380.8
10.72_540.3317m/z	540.332	10.7214	neg	PC(16:0/0:0)	HMDB0010382	C04230	460602	17364-16-8	Glycerophospholipids	Level 3	53.9	72.5	M+FA-H	C24H50NO7P	1.94467	1.45992	1.20748e+06	965279	1.25091	0.322979	Up	9.81998e-05	0.000187215	1.12222e+06	1.17007e+06	1.1877e+06	1.33303e+06	1.17712e+06	1.25473e+06	916493	882341	976266	988466	976899	1.05121e+06
4.77_430.1204m/z	430.12	4.77243	pos	4-Amino-5-Methylamino-2',7'-Difluorescein	HMDB0250828				Unclassified	Level 4	39	7.9	M+NH4	C21H14F2N2O5	-1.26285	1.45728	247298	28600.4	8.64667	3.11214	Up	5.8329e-10	1.01284e-08	291461	238565	249577	229343	228243	246601	27100.1	25436	31643	31372.9	26958.5	29092
5.46_609.1260m/z	609.126	5.45528	neg	Quercetin 3-(3-P-Coumaroylglucoside)	HMDB0037365		131752177	76211-70-6	Flavonoids	Level 3	57	91.9	M-H	C30H26O14	1.75293	1.45606	376113	150878	2.49284	1.31779	Up	6.13574e-07	2.16968e-06	384749	456891	371559	325484	340788	377206	136928	134666	130587	165052	179614	158418
4.80_418.0517n	417.044	4.80118	neg	Shoyuflavone C	HMDB0034590		10070618	194664-54-5	Isoflavonoids	Level 4	42.5	22.8	M-H, M+FA-H, M-H2O-H	C19H14O11	-4.67908	1.44465	287154	510254	0.562767	-0.829391	Down	2.19081e-06	6.52835e-06	272830	323236	285525	302180	277159	261997	449738	578922	536630	538066	449419	508752
9.65_837.4141m/z	837.414	9.65058	neg	Lyciumoside Ii	HMDB0039576		131752684	150396-01-3	Prenol lipids	Level 3	48.1	45.2	M+FA-H	C38H64O17	1.97361	1.44435	239450	456220	0.524857	-0.930003	Down	1.02552e-08	8.01332e-08	235423	228952	231272	269400	234291	237363	452119	456972	473195	419009	438265	497759
4.70_961.2271m/z	961.227	4.69777	neg	Yersiniabactin	HMDB0259950		136771248		Carboxylic acids and derivatives	Level 4	36.5	0.149	2M-H	C21H27N3O4S3	1.6833	1.44431	83975.8	298600	0.281232	-1.83017	Down	3.57295e-10	7.32163e-09	89777	90783	70303.6	94652.6	86336.5	72002.4	300847	297745	292932	282139	334887	283052
4.07_461.0684m/z	461.068	4.07493	neg	Cefamandole	HMDB0015421	C06879	456255	34444-01-4	Lactams	Level 4	37.7	9.41	M-H	C18H18N6O5S2	-5.00505	1.43921	58351.4	269998	0.216118	-2.21011	Down	4.58804e-14	5.93388e-11	57625.9	60748.1	57637	59338.4	56203.3	58556	267576	259010	261397	277645	275090	279269
9.45_301.2982n	302.305	9.44838	pos	Sphinganine	HMDB0000269	C00836	91486	764-22-7	Organonitrogen compounds	Level 4	44.7	26.9	M+H, M+Na	C18H39NO2	0.288507	1.43893	707678	1.0637e+06	0.665301	-0.587921	Down	0.0417948	0.0512506	656850	923202	504312	548377	602095	1.01123e+06	1.50505e+06	1.07476e+06	971812	742598	1.33721e+06	750751
1.36_252.0392m/z	252.039	1.35843	pos	3-2-Carboxyphenylcatechol	HMDB0304114		9543323		Benzene and substituted derivatives	Level 4	38.7	4.98	M+Na	C13H9O4-	-0.530279	1.43828	335865	124459	2.6986	1.43221	Up	6.14222e-13	1.81874e-10	346293	324546	329927	335308	344305	334809	120804	117858	120980	138873	127430	120808
10.13_593.2744m/z	593.274	10.1311	neg	PI(18:3(6Z,9Z,12Z)/0:0)			52928611		Glycerophospholipids	Level 4	46.8	38.2	M-H	C27H47O12P	1.95356	1.43617	489928	261728	1.8719	0.9045	Up	2.71399e-05	5.91589e-05	541136	401909	404148	508360	580458	503555	268136	226166	257240	246077	272698	300052
6.65_957.4568m/z	957.457	6.6465	neg	PIP(18:3(6Z,9Z,12Z)/20:4(5Z,8Z,11Z,14Z)-OH(20))	HMDB0279249				Unclassified	Level 4	38.7	14.6	M-H2O-H	C47H78O17P2	3.2864	1.43613	414504	178418	2.32322	1.21613	Up	0.000124845	0.000232652	364697	354886	369780	598520	396786	402353	140344	161675	216664	181226	176873	193726
6.98_313.0649m/z	313.065	6.9784	pos	Glutamic Acid Glutamate	HMDB0252808				Unclassified	Level 4	41.2	15.3	M+Na	C10H14N2O8	2.25235	1.43573	215084	504.814	426.066	8.73493	Up	2.12851e-08	1.42559e-07	209372	171033	274162	206713	216006	213218	496.991	405.01	580.61	425.263	892.154	228.856
12.15_983.4561m/z	983.456	12.1515	pos	PIP(6 keto-PGF1alpha/16:2(9Z,12Z))	HMDB0278652				Unclassified	Level 4	41.7	22.9	M+H-H2O	C45H78O20P2	3.17225	1.43446	621727	401121	1.54997	0.632243	Up	1.80049e-06	5.47117e-06	556957	626261	647148	613773	579888	706336	382283	397725	403678	401580	428204	393257
14.35_669.4698m/z	669.47	14.3538	pos	DG(16:0/PGJ2/0:0)	HMDB0295463				Unclassified	Level 3	51.8	62.5	M+Na	C39H66O7	-0.364359	1.43421	202981	422309	0.480646	-1.05695	Down	1.17406e-06	3.76368e-06	210138	231511	206527	206013	184486	179213	506699	444764	410822	379015	415373	377183
6.38_531.1516m/z	531.152	6.38025	neg	Luteolin 7-[6''-(2-Methylbutyryl)Glucoside]			101642677		Flavonoids	Level 4	46.6	36.9	M-H	C26H28O12	1.44184	1.43339	864303	1.11597e+06	0.774487	-0.368687	Down	0.000700643	0.00113893	748036	906610	813814	858426	1.00307e+06	855865	1.09778e+06	1.03404e+06	1.28375e+06	1.0794e+06	1.03918e+06	1.16167e+06
1.36_567.1689m/z	567.169	1.35843	pos	Mulberroside F	HMDB0040126		72683289		2-arylbenzofuran flavonoids	Level 3	49.7	58	M+H	C26H30O14	-3.47186	1.43161	356129	144526	2.46412	1.30107	Up	2.27909e-09	2.60085e-08	341980	372969	344530	335895	343672	397729	139322	128787	143017	148551	157152	150325
8.16_267.1810n	250.178	8.15517	pos	Metoprolol	HMDB0001932	C07202	4171	37350-58-6	Phenols	Level 4	36.8	0	M+H-H2O, M+H	C15H25NO3	-9.03244	1.43034	886451	1.10788e+06	0.80013	-0.321694	Down	5.07844e-06	1.35989e-05	904375	871507	871647	878598	894970	897607	1.14654e+06	1.14824e+06	1.18239e+06	1.08086e+06	1.0617e+06	1.02758e+06
6.98_721.1376m/z	721.138	6.98177	neg	Thonningianin B			511659		Tannins	Level 4	42.8	28.9	M-H	C35H30O17	-4.7118	1.42067	211261	0.00787852	2.68149e+07	24.6765	Up	7.16818e-08	3.74102e-07	195500	168400	279124	213820	213908	196816	0.00787852	0.00787852	0.00787852	0.00787852	0.00787852	0.00787852
4.72_455.2264m/z	455.226	4.7248	pos	Glucosyl (2e,6e,10x)-10,11-Dihydroxy-2,6-Farnesadienoate	HMDB0037823		131752240	204927-92-4	Prenol lipids	Level 4	41.5	15.9	M+Na	C21H36O9	2.97366	1.42012	447206	231864	1.92874	0.947658	Up	1.2151e-06	3.88418e-06	515945	437777	421859	383903	426198	497552	210609	226401	235741	242186	238362	237887
4.68_433.1144m/z	433.114	4.68022	neg	(2r,3r)-3,3',4',7-Tetrahydroxyflavanone 7-O-Alpha-L-Rhamnopyranoside	HMDB0040536		131752847	114728-43-7	Flavonoids	Level 3	50.9	58.9	M-H	C21H22O10	0.983184	1.41879	240210	30153.6	7.96621	2.99389	Up	3.96989e-08	2.31928e-07	238329	274091	237422	224110	186157	281150	30710.1	27322.2	31721.4	33379.6	28512.3	29276
4.38_517.1566m/z	517.157	4.38318	neg	1-O-Cinnamoyl-Beta-D-Gentiobiose	HMDB0030295		131750996	181373-65-9	Cinnamic acids and derivatives	Level 3	53.9	73.9	M+FA-H	C21H28O12	0.703838	1.41824	299785	505853	0.592633	-0.754788	Down	4.7959e-11	1.86055e-09	284127	316175	295668	289462	300935	312344	487178	511396	510129	518198	511808	496408
4.07_771.7014m/z	771.701	4.07493	neg	Cholesterol	HMDB0000067	C00187	5997	57-88-5	Steroids and steroid derivatives	Level 4	37.1	0	2M-H	C27H46O	-1.38559	1.41333	237710	28504	8.33953	3.05997	Up	1.02314e-07	5.02286e-07	241531	194891	245330	227841	304803	211861	27950.7	21472	25847.1	29068.2	37050.3	29635.4
6.69_740.2834m/z	740.283	6.68537	pos	Citbismine D	HMDB0041437		131753144	173429-81-7	Quinolines and derivatives	Level 4	37	0	M+NH4	C40H38N2O11	2.83034	1.41046	242964	39363	6.17238	2.62583	Up	6.93709e-12	6.00432e-10	246364	219241	247015	241939	261073	242150	42814.5	36061.5	42318.4	38664.5	41069.9	35249.2
5.01_563.1773m/z	563.177	5.00798	neg	Lupiwighteone Hydrate 7-Glucoside	HMDB0034813		131751626		Isoflavonoids	Level 4	46.4	38.7	M+FA-H	C26H30O11	0.614	1.40928	340847	131214	2.59765	1.37721	Up	3.1472e-07	1.24691e-06	403705	274843	352631	329004	327722	357175	127512	143457	122437	129584	136086	128205
4.98_483.0861m/z	483.086	4.9778	pos	Artomunoxanthentrione	HMDB0037913		15725888	139921-73-6	Benzopyrans	Level 4	36.9	2.83	M+K	C26H20O7	4.64845	1.40564	1.29508e+06	1.06102e+06	1.2206	0.287592	Up	0.000391544	0.000666311	1.19602e+06	1.33343e+06	1.3294e+06	1.29347e+06	1.31622e+06	1.30194e+06	1.07e+06	902931	1.05253e+06	1.02187e+06	1.133e+06	1.18579e+06
10.26_477.2858n	478.293	10.2564	pos	PE(18:2(9Z,12Z)/0:0)	HMDB0011507		52925130	85046-18-0	Glycerophospholipids	Level 3	58.7	95.7	M+H, M+Na, M+K	C23H44NO7P	0.64937	1.40256	1.25151e+06	1.50295e+06	0.832703	-0.264127	Down	0.0017643	0.0026885	1.12713e+06	1.33244e+06	1.19095e+06	1.28732e+06	1.29842e+06	1.27281e+06	1.36933e+06	1.46989e+06	1.57914e+06	1.41248e+06	1.47632e+06	1.71056e+06
8.44_324.0996n	307.096	8.44367	pos	Moracin L	HMDB0041297		19005	73338-91-7	2-arylbenzofuran flavonoids	Level 4	46.5	37.5	M+H-H2O, M+H	C19H16O5	-0.47506	1.40073	476875	697954	0.683247	-0.549521	Down	6.60926e-05	0.000130882	547769	476291	545165	383817	396145	512061	667978	730637	695629	651309	759989	682180
4.66_501.2348m/z	501.235	4.66088	pos	6s,9r-Dihydroxy-4,7e-Megastigmadien-3-One 9-[Apiosyl-(1->6)-Glucoside]	HMDB0029773		131750896		Fatty Acyls	Level 4	40	6.93	M+H-H2O	C24H38O12	3.34205	1.39919	1.06048e+06	812095	1.30585	0.384993	Up	0.00142239	0.00220086	1.24032e+06	1.09746e+06	1.0315e+06	898253	979507	1.11583e+06	730094	877342	915329	759078	826114	764614
3.95_536.1176n	1071.23	3.95275	neg	Laricitrin 3-(6''-Acetylglucoside)			44259481		Flavonoids	Level 4	41.2	14.3	M-H, 2M-H	C24H24O14	1.92839	1.39335	293513	91399.2	3.21132	1.68317	Up	2.90285e-08	1.81662e-07	281064	312812	311919	291786	311245	252250	84435.2	66154.7	131233	82440.4	92177.9	91954.2
4.98_317.0652m/z	317.065	4.9778	pos	Isorhamnetin	HMDB0002655	C10084	5281654	480-19-3	Flavonoids	Level 3	56.8	88.8	M+H	C16H12O7	-1.30632	1.3866	479968	273859	1.75261	0.809506	Up	2.0773e-06	6.20653e-06	411921	527579	491459	454984	478799	515065	269112	234703	268492	253002	317509	300335
11.21_1007.4661m/z	1007.47	11.2072	pos	PGP(20:2(11Z,14Z)/TXB2)	HMDB0273369				Unclassified	Level 4	44.4	26.3	M+K	C46H82O17P2	0.2333	1.38635	946618	743708	1.27284	0.348046	Up	4.08627e-07	1.54291e-06	926392	969350	922004	946429	941010	974524	700243	705745	778052	729152	785709	763348
3.31_485.2246m/z	485.225	3.312	pos	Pyroglutamyl-Prolyl-Arginine-4-Nitroanilide	HMDB0257386		18185523		Unclassified	Level 4	42	18	M+H-H2O	C22H30N8O6	-1.83605	1.38585	265884	65218.3	4.07684	2.02745	Up	4.60817e-08	2.6082e-07	310659	293076	244662	219797	251140	275974	59724.6	66710.9	68805.2	66932.8	64500.5	64635.8
4.21_440.0975m/z	440.097	4.21355	pos	Aurintricarboxylic Acid	HMDB0248731		2259		Benzene and substituted derivatives	Level 4	40.2	10.8	M+NH4	C22H14O9	-0.319907	1.3858	330709	133396	2.47915	1.30984	Up	2.17378e-10	5.11702e-09	324916	348565	323588	343275	303740	340167	142930	127872	130397	145203	134126	119848
4.07_969.2338m/z	969.234	4.07315	pos	2-Feruloyl-1,2'-Disinapoylgentiobiose	HMDB0030336		131751001		Cinnamic acids and derivatives	Level 4	36.5	0	M+K	C44H50O22	-9.35603	1.38553	211615	13212	16.0169	4.00152	Up	3.33452e-09	3.41712e-08	246013	207132	196819	196950	238786	183989	12437.6	7426.7	11667.6	18967.9	17546.4	11225.8
6.65_271.0615m/z	271.061	6.6465	neg	Naringenin	HMDB0002670	C00509	439246	480-41-1	Flavonoids	Level 3	55	78.9	M-H	C15H12O5	1.08751	1.38191	316585	119116	2.65778	1.41022	Up	2.08286e-09	2.44333e-08	324499	345255	330729	295340	317560	286126	112785	123382	128051	103612	127053	119816
12.81_685.4638m/z	685.464	12.8109	pos	DG(16:0/20:5(7Z,9Z,11E,13E,17Z)-3OH(5,6,15)/0:0)	HMDB0295539				Unclassified	Level 3	48	50.7	M+Na	C39H66O8	-1.76172	1.38094	259835	467659	0.555608	-0.84786	Down	6.97046e-06	1.79559e-05	253457	248190	279169	281465	238354	258378	556302	492346	449924	380726	455628	471029
14.04_663.4801m/z	663.48	14.0434	pos	DG(14:0/PGF1alpha/0:0)	HMDB0295175				Unclassified	Level 4	44.4	32.1	M+Na	C37H68O8	-0.91819	1.37654	304688	514585	0.592104	-0.756077	Down	2.19492e-05	4.88474e-05	314393	315870	334777	311331	282402	269355	620863	551857	492108	431508	503056	488117
2.29_455.2140m/z	455.214	2.28858	pos	Butyl (S)-3-Hydroxybutyrate [Arabinosyl-(1->6)-Glucoside]	HMDB0039214		73981662		Fatty Acyls	Level 4	43.2	22.1	M+H	C19H34O12	3.6972	1.37612	517892	719712	0.719582	-0.474768	Down	1.29422e-06	4.09379e-06	542674	515566	535824	472006	525683	515598	686107	709532	800887	697409	720478	703856
5.80_313.0358m/z	313.036	5.79928	neg	5-Hydroxybowdichione			5491730		Benzopyrans	Level 3	48.5	48.2	M-H	C16H10O7	1.48315	1.37528	415298	610654	0.680086	-0.556211	Down	2.80139e-09	3.00202e-08	435441	422268	413453	383151	419154	418318	615842	593780	600312	615402	640709	597879
0.74_531.2037m/z	531.204	0.741183	neg	Glucosylgalactosyl Hydroxylysine	HMDB0000585		122304	32448-35-4	Fatty Acyls	Level 4	42.6	20.4	M+FA-H	C18H34N2O13	-1.11685	1.37241	163842	358960	0.456434	-1.13152	Down	3.5012e-09	3.54914e-08	147476	179433	167344	187604	151391	149802	379073	331622	363826	342235	374791	362212
4.78_771.1769m/z	771.177	4.78425	neg	Luteolin 7-Glucosyl-(1->6)-(4'''-Caffeoylglucoside)			44258140		Flavonoids	Level 3	53.3	76.7	M-H	C36H36O19	-1.11677	1.36921	271006	74280	3.64844	1.86728	Up	1.21305e-07	5.77867e-07	237646	334433	275392	251882	258126	268558	91112.1	55334.2	69515	72863.4	90685.9	66169.7
4.04_375.0699m/z	375.07	4.03987	neg	Lysophosphatidylinositol	HMDB0254272		138149697		Glycerophospholipids	Level 4	41	10.4	M-H	C11H21O12P	0.419538	1.36883	400144	197205	2.02907	1.02082	Up	4.54702e-06	1.2287e-05	389085	452002	385412	372783	328289	473293	198311	184748	183016	223027	208494	185636
9.01_486.2852m/z	486.285	9.01193	pos	9-L1-Phytop			50906755		Fatty Acyls	Level 4	39.6	0	M+NH4	C28H36O6	0.301215	1.36694	470463	690190	0.681642	-0.552915	Down	0.000235313	0.000415267	466399	419966	592949	484539	498198	360725	728029	598569	650910	688965	746952	727719
0.74_195.0507m/z	195.051	0.741183	neg	Gluconic Acid	HMDB0000625	C00257	10690	526-95-4	Organooxygen compounds	Level 3	51.3	59.2	M-H	C6H12O7	-1.53732	1.36312	826003	1.0195e+06	0.810207	-0.303637	Down	1.96371e-08	1.3378e-07	843868	845079	805588	812422	807137	841923	1.02245e+06	999079	1.03487e+06	987353	1.02535e+06	1.04787e+06
10.20_983.4530m/z	983.453	10.2038	pos	PIP(TXB2/16:2(9Z,12Z))	HMDB0278662				Unclassified	Level 3	47.3	47.3	M+H-H2O	C45H78O20P2	0.124344	1.36165	314466	505183	0.622479	-0.683903	Down	8.9877e-10	1.37779e-08	313643	318618	318163	309227	310957	316187	490928	533691	525775	477973	501231	501502
12.06_849.5326m/z	849.533	12.0621	pos	Pyropheophytin B	HMDB0034248	C19506	7501	77331-75-0	Tetrapyrroles and derivatives	Level 3	45.7	45.1	M+Na	C53H70N4O4	4.45298	1.35454	369770	179039	2.0653	1.04635	Up	1.39455e-08	1.01761e-07	362346	380358	372129	354549	336463	412775	191319	192240	181477	169500	175065	164633
10.57_953.4425m/z	953.442	10.5669	pos	Basellasaponin A	HMDB0039399		85263258	354552-00-4	Prenol lipids	Level 4	40.5	17.1	M+H-H2O	C47H70O21	4.9659	1.35431	280327	468654	0.598154	-0.741411	Down	3.94007e-10	7.80463e-09	288124	297796	271824	275188	272713	276320	446877	491677	476976	464643	476810	454944
4.43_355.1038m/z	355.104	4.43292	neg	(E)-1-O-Cinnamoyl-Beta-D-Glucose	HMDB0030293		5797730	40004-96-4	Cinnamic acids and derivatives	Level 3	55.5	81.3	M+FA-H	C15H18O7	1.08455	1.35085	337072	528383	0.637931	-0.648528	Down	1.57803e-07	7.15389e-07	317277	375835	328967	325163	362745	312444	488287	530990	561372	531000	546834	511814
5.26_227.0338m/z	227.034	5.26162	pos	Urolithin C	HMDB0029218		60198001		Coumarins and derivatives	Level 4	38	0	M+H-H2O	C13H8O5	-0.215372	1.34523	231371	420369	0.550401	-0.861446	Down	1.01836e-07	5.00373e-07	232454	244323	235180	238380	229470	208422	390439	473738	445131	404479	398686	409741
7.28_346.2055n	369.195	7.276	pos	Roxindole	HMDB0257319				Indoles and derivatives	Level 4	41.2	17.7	M+Na, M+K	C23H26N2O	2.96021	1.34515	177102	364861	0.485396	-1.04277	Down	1.31339e-08	9.71025e-08	166405	168553	197373	198203	185690	146391	367434	388361	368807	334813	352652	377102
8.87_247.1518m/z	247.152	8.86553	pos	Hexyl Glucoside	HMDB0031688		4462283	59080-45-4	Fatty Acyls	Level 4	36	0	M+H-H2O	C12H24O6	-8.37057	1.34318	756560	945323	0.800318	-0.321354	Down	8.12044e-08	4.14612e-07	758435	752602	754019	756577	769958	747766	980349	959560	980893	924855	923083	903199
3.56_319.0812m/z	319.081	3.56132	pos	N-Acetylgalactosamine 4-Sulphate	HMDB0000781	C16265	446101	45233-43-0	Organooxygen compounds	Level 4	40	11.4	M+NH4	C8H15NO9S	2.16742	1.33718	384081	200141	1.91905	0.940393	Up	7.97678e-10	1.24659e-08	378804	394242	385381	389847	398534	357678	218593	177926	190634	206886	201155	205651
5.82_367.0555m/z	367.055	5.81747	neg	5-Thymidylic Acid	HMDB0001227	C00364	9700	365-07-1	Pyrimidine nucleotides	Level 4	39.4	4.15	M+FA-H	C10H15N2O8P	2.01848	1.33505	113752	295975	0.384329	-1.37959	Down	3.20005e-13	1.63668e-10	118380	108959	111022	107990	117119	119040	298838	288692	284504	304232	301391	298190
0.74_488.1625m/z	488.163	0.741183	neg	Pevonedistat	HMDB0256358		49831043		Indanes	Level 4	36.8	0	M+FA-H	C21H25N5O4S	3.58308	1.33284	233977	419874	0.557255	-0.843589	Down	5.70039e-08	3.10759e-07	220214	239340	248278	227263	226155	242612	441370	401245	396404	393668	417237	469321
4.16_639.1576m/z	639.158	4.1605	neg	Biorobin	HMDB0037574		12313332	17297-56-2	Flavonoids	Level 3	54.5	76.6	M+FA-H	C27H30O15	1.60528	1.33279	349022	165521	2.10862	1.0763	Up	2.68161e-09	2.89573e-08	319278	349511	365038	340306	343979	376018	152802	150514	166791	170781	172199	180039
5.26_773.2779m/z	773.278	5.26162	pos	Lappaol H	HMDB0302317		24758070		Furanoid lignans	Level 4	39.1	0	M+Na	C40H46O14	-0.0944289	1.33258	258260	74263.3	3.47762	1.7981	Up	6.70541e-09	5.79487e-08	242994	268224	256115	262270	223366	296590	67745.3	76354.1	77557.4	72000.1	83005	68917.7
4.26_508.1342m/z	508.134	4.25903	pos	Ethanol And Folate	HMDB0252006		54087671		Unclassified	Level 4	39.7	10.7	M+K	C21H23N7O6	0.156154	1.33001	27734.5	209962	0.132093	-2.92037	Down	1.23511e-09	1.73719e-08	27811.4	32409.9	29168.2	24994.4	28108.7	23914.5	193099	210565	183419	230303	237367	205020
4.35_499.1288m/z	499.129	4.35285	pos	B-D-Glucuronopyranosyl-(1->3)-A-D-Galacturonopyranosyl-(1->2)-L-Rhamnose	HMDB0039728		75069229		Organooxygen compounds	Level 4	40.3	13.4	M+H-H2O	C18H28O17	-1.16271	1.3298	156162	340629	0.45845	-1.12516	Down	2.75672e-08	1.74654e-07	154172	133657	172896	146114	183860	146271	361017	308549	318802	338483	358352	358574
1.15_347.0629n	348.07	1.14568	pos	3'-Amp	HMDB0003540	C01367	41211	84-21-9	Ribonucleoside 3'-phosphates	Level 3	48.6	50.5	M+H-H2O, M+H	C10H14N5O7P	-0.449293	1.32696	444237	254337	1.74665	0.804587	Up	3.79982e-06	1.04486e-05	416763	371563	473443	455918	451633	496101	288978	257925	280964	230182	234896	233077
4.92_437.1031n	460.092	4.91562	pos	N-[2-[(R)-[3-Methyl-4-(2,2,2-Trifluoroethoxy)Pyridin-2-Yl]Methylsulfinyl]-1h-Pyrrol-3-Yl]Benzamide	HMDB0260408				Unclassified	Level 4	37.8	0.868	M+Na, M+K	C20H18F3N3O3S	2.24148	1.32477	826820	635001	1.30208	0.380815	Up	1.37507e-05	3.25323e-05	829509	789272	811625	830875	863287	836353	652051	550790	701879	664474	591806	649006
3.56_794.2022m/z	794.202	3.56132	pos	Petunidin 3-(4'''-P-Coumarylrutinoside)	HMDB0301902		44256964		Flavonoids	Level 4	37.7	0	M+Na	C37H39O18+	-0.801771	1.32264	195196	15939.6	12.246	3.61424	Up	1.08457e-11	7.59413e-10	199303	199768	200155	176229	210769	184951	20005.4	12137.3	12175.2	18629.1	17437.2	15253.3
0.89_200.0442m/z	200.044	0.88965	pos	N,N''-Sulfonylbisurea	HMDB0255277				Organic sulfuric acids and derivatives	Level 4	37.7	0	M+NH4	C2H6N4O4S	-3.23476	1.32181	130185	308947	0.421383	-1.2468	Down	8.50226e-12	6.64357e-10	124750	129423	130306	122314	139978	134339	313271	322794	293399	300323	315889	308008
4.10_374.1576n	397.147	4.10345	pos	Deoxyloganin	HMDB0251007		5253702		Prenol lipids	Level 4	43	19.3	M+Na, M+K	C17H26O9	-0.202608	1.32124	189662	8606.75	22.0364	4.46182	Up	7.82123e-09	6.53836e-08	213320	158179	213736	159189	201171	192378	9878.2	7379.59	7252.86	8323.84	8774.39	10031.6
0.96_321.0804m/z	321.08	0.96325	neg	Lepidimoic Acid	HMDB0041096		4479101	157676-09-0	Organooxygen compounds	Level 4	37.2	0	M-H	C12H18O10	-7.31946	1.32033	301602	119773	2.5181	1.33234	Up	2.94737e-08	1.84244e-07	331611	309521	316750	256697	285022	310010	139669	120970	121814	109098	120845	106245
5.97_731.1269m/z	731.127	5.97418	neg	Oolongtheanin	HMDB0038858		14080131	116310-05-5	Flavonoids	Level 3	49.6	55	M-H	C36H28O17	2.0649	1.31222	288319	110498	2.60928	1.38365	Up	1.30471e-09	1.80578e-08	274265	309188	304511	267482	297488	276981	114324	110689	127853	98735.7	112755	98628.7
13.73_311.1689m/z	311.169	13.7301	neg	N-Undecylbenzenesulfonic Acid	HMDB0032549		38222	50854-94-9	Benzene and substituted derivatives	Level 4	39.8	4.56	M-H	C17H28O3S	0.807262	1.31137	701258	947109	0.740419	-0.433585	Down	0.00895302	0.0121519	677408	606889	608364	710665	819512	784710	1.08158e+06	1.02659e+06	1.15908e+06	840671	752070	822666
11.14_505.2581m/z	505.258	11.135	neg	PG(18:3(6Z,9Z,12Z)/0:0)			52927443		Glycerophospholipids	Level 4	44.8	28.4	M-H	C24H43O9P	1.8469	1.30178	244796	428432	0.571378	-0.807483	Down	3.58932e-06	9.95245e-06	219187	222619	231933	283546	266424	245068	442299	415245	423774	366016	427486	495769
0.77_281.0702m/z	281.07	0.772367	pos	6-Methylthioinosine	HMDB0242752		237358		Purine nucleosides	Level 4	39.7	14.8	M+H-H2O	C11H14N4O4S	-0.25163	1.3017	234389	420415	0.557519	-0.842907	Down	1.44178e-05	3.3939e-05	229357	220348	253738	231053	233804	238036	489707	478419	376461	352931	440700	384273
3.76_563.1625m/z	563.162	3.75913	neg	Netivudine	HMDB0255549		14944062		Pyrimidine nucleosides	Level 4	44.6	35.4	2M-H	C12H14N2O6	-1.12284	1.30012	463484	285204	1.62509	0.700523	Up	2.713e-07	1.1049e-06	452801	495741	471873	417450	502469	440570	280241	261237	291434	278866	295886	303563
5.17_320.0531n	303.05	5.16753	pos	Ethyl Brevifolincarboxylate	HMDB0303706		5487248		Isocoumarins and derivatives	Level 3	51.2	59.6	M+H-H2O, M+H	C15H12O8	-0.308081	1.29911	1.84994e+06	2.10804e+06	0.877564	-0.188423	Down	0.0198978	0.0257285	1.72985e+06	2.0687e+06	1.81647e+06	1.9892e+06	1.80371e+06	1.69173e+06	2.03361e+06	2.44132e+06	2.15689e+06	2.02299e+06	1.98983e+06	2.00362e+06
5.75_484.1372n	507.126	5.75373	pos	Silidianin	HMDB0030584		45934367	29782-68-1	Flavonoids	Level 4	38.7	0	M+H, M+Na, M+H-H2O	C25H24O10	0.425657	1.29339	213154	39304.4	5.42315	2.43913	Up	1.50266e-08	1.07514e-07	249030	192886	219434	181507	234681	201385	37030.9	34694	41232.4	39912.9	42345.9	40610.5
0.74_277.0328m/z	277.033	0.741183	neg	Polyribosylribitolphosphate	HMDB0249913		2219		Organooxygen compounds	Level 4	44.6	24.7	M+FA-H	C5H13O8P	-0.743362	1.29248	274005	447842	0.611833	-0.70879	Down	2.6204e-08	1.67718e-07	267717	286599	281171	276565	252190	279785	462074	467456	458800	409374	424398	464951
4.69_471.2238m/z	471.224	4.69295	pos	Benzyloxycarbonyl-Val-Ala-Asp-Fluoromethylketone	HMDB0259975		44135229		Peptidomimetics	Level 4	43.3	23.4	M+NH4	C21H28FN3O7	-2.53578	1.29103	527147	349429	1.50859	0.593205	Up	7.9724e-07	2.71835e-06	558775	524745	530621	478044	502713	567983	308456	364538	368285	353989	360078	341229
4.29_388.1735n	411.163	4.29062	pos	Beta-D-Glucopyranosyl-11-Hydroxyjasmonic Acid	HMDB0039964		131752770		Fatty Acyls	Level 4	40.2	5.59	M+H-H2O, M+Na	C18H28O9	0.40567	1.29041	266531	95833.3	2.7812	1.47571	Up	1.93994e-11	1.01057e-09	287098	265191	272300	258120	255428	261051	96436.9	93910.4	94871.2	106566	90408.5	92807.4
0.79_400.0998n	423.089	0.78705	pos	Sinapinic Acid-O-Glucuronide Isomer	HMDB0060019		124202107		Cinnamic acids and derivatives	Level 4	38.5	5.08	M+NH4, M+Na	C17H20O11	-1.8838	1.28957	279734	450786	0.620547	-0.688387	Down	9.69496e-10	1.45839e-08	274037	279189	288040	285330	279019	272789	445188	473287	438304	453489	469106	425340
4.26_387.1198m/z	387.12	4.25903	pos	3,6-Dimethoxy-6'',6''-Dimethylpyrano[2,3:7,8]Flavone			14033984		Flavonoids	Level 4	40.1	17.1	M+Na	C22H20O5	-1.40944	1.28953	237923	65317.1	3.64259	1.86496	Up	9.48517e-09	7.50542e-08	232602	235039	245172	231290	205044	278392	59814.8	73880.8	59909.9	71421.2	64604.1	62271.9
0.83_487.1306m/z	487.131	0.83075	neg	1-[(2r,3r,4s,5r)-3,4-Dihydroxy-5-(Hydroxymethyl)Oxolan-2-Yl]Oxypyrimidin-2-One	HMDB0257989				Organooxygen compounds	Level 4	39.3	4.59	2M-H	C9H12N2O6	-2.36734	1.28664	117132	287868	0.406894	-1.29727	Down	1.90007e-09	2.32236e-08	111459	123559	118592	96660.3	119615	132906	293446	290866	272231	269562	315408	285696
8.49_1025.4782m/z	1025.48	8.49272	pos	PIP(18:2(9Z,12Z)/22:6(5Z,7Z,10Z,13Z,16Z,19Z)-OH(4))	HMDB0279217				Unclassified	Level 4	38	0	M+Na	C49H80O17P2	1.89806	1.28306	265551	437151	0.607457	-0.719145	Down	2.2788e-08	1.49976e-07	256531	252764	237468	272250	289834	284458	454087	436840	434793	404047	447174	445965
4.30_609.1829m/z	609.183	4.29833	neg	Hesperidin	HMDB0003265	C09755	53477767	520-26-3	Flavonoids	Level 4	41.3	11.3	M-H	C28H34O15	0.706371	1.2786	181211	13514.1	13.409	3.74513	Up	7.08554e-11	2.4456e-09	199587	193951	163442	184879	167604	177801	11065.9	12279.9	17664.3	12511	12669.3	14894.3
3.77_629.2055m/z	629.206	3.76968	pos	Galactosylpyridinoline	HMDB0252583				Fatty Acyls	Level 4	38.9	0	M+K	C24H38N4O13	-2.01581	1.27697	173570	5105.31	33.998	5.08738	Up	1.90297e-09	2.32236e-08	187594	205533	170600	156074	170779	150843	3928.44	2714.48	4051.26	6847.03	5156.75	7933.93
13.07_226.9513m/z	226.951	13.0654	pos	Perflutren	HMDB0014696		6432	76-19-7	Organofluorides	Level 4	40	6.69	M+K	C3F8	4.92445	1.27523	255504	422907	0.604163	-0.726991	Down	7.3249e-10	1.1838e-08	274104	249971	250872	259531	259362	239187	414285	431729	406719	420879	446263	417567
13.34_354.2566n	393.22	13.3373	pos	1,1'-[1,12-Dodecanediylbis(Oxy)]Bisbenzene	HMDB0039760		11051218	61575-03-9	Phenol ethers	Level 4	37.4	0	M+Na, M+K	C24H34O2	2.0179	1.27366	58189.4	280644	0.207342	-2.26991	Down	0.00555281	0.00781002	92016.5	58678.8	53092.5	58096.6	48221.9	39029.9	539041	360116	296850	196181	172852	118824
5.33_500.1320n	523.121	5.3271	pos	Apigenin 7-(6''-Crotonylglucoside)			14334939		Flavonoids	Level 4	43.1	21.7	M+H, M+Na, M+H-H2O	C25H24O11	0.19137	1.27247	194676	24725.7	7.87345	2.977	Up	1.06679e-07	5.17838e-07	215705	225888	193595	152806	162132	217932	21082.5	19344.3	22825.8	30425.6	26857.7	27818.2
4.25_741.2259m/z	741.226	4.24627	neg	Naringin 4'-Glucoside	HMDB0033738		42607917	17257-21-5	Flavonoids	Level 3	55.2	84.5	M-H	C33H42O19	1.52075	1.27029	205142	38031	5.39408	2.43138	Up	5.02059e-09	4.59282e-08	235362	212734	210358	190436	210749	171214	38935.9	34945.8	35486.6	46440.6	37161.6	35215.5
4.26_876.2314n	875.224	4.26303	neg	Quercetin 3-(3'''-Benzoylsophoroside)-7-Rhamnoside			44259209		Flavonoids	Level 4	37.8	0	M-H, M+FA-H	C40H44O22	-1.18705	1.26968	189130	22542.1	8.39005	3.06868	Up	1.90932e-09	2.32333e-08	197318	198284	196258	177332	210793	154795	20081.5	27142.2	22400.3	24936.8	20856.1	19835.9
11.31_596.2962n	619.285	11.314	pos	PI(18:2(9Z,12Z)/0:0)	HMDB0240597		52928605	1425501-10-5	Glycerophospholipids	Level 4	45.9	33.5	M+H-H2O, M+Na, M+H	C27H49O12P	-0.0204866	1.2683	337805	165159	2.04533	1.03233	Up	3.18811e-06	8.98614e-06	380401	290644	276523	357151	379401	342707	169434	148188	177689	160515	167577	167552
3.88_312.0849n	311.078	3.88188	neg	Isorhamnetin 3-Rutinoside-7-Glucoside	HMDB0304580		11023363		Cinnamic acids and derivatives	Level 4	42.3	17	M-H, 2M-H	C14H16O8	1.12021	1.26753	177151	9442.58	18.7609	4.22966	Up	3.29412e-08	2.00788e-07	189652	177849	211800	149297	140978	193332	9062.35	9662.4	9219.33	9772.88	9774.68	9163.81
13.57_689.4950m/z	689.495	13.5698	pos	DG(16:0/PGE1/0:0)	HMDB0295583				Unclassified	Level 3	48.6	50	M+Na	C39H70O8	-1.90665	1.26679	396069	583225	0.679101	-0.558301	Down	0.000184824	0.000332743	403622	401893	402421	423121	381363	363993	721874	584412	555021	531931	603988	502125
0.71_260.0296n	261.037	0.7129	pos	Glucose 6-Phosphate	HMDB0001401	C00092	5958	56-73-5	Organooxygen compounds	Level 4	45.1	28.6	M+H, M+K	C6H13O9P	-0.433642	1.2656	203922	370704	0.550094	-0.86225	Down	3.618e-08	2.15396e-07	197071	195209	208076	202726	218795	201653	384176	385632	355174	350118	408239	340884
5.20_562.2053n	561.198	5.19583	neg	Caohuoside D			44259082		Flavonoids	Level 4	39.6	6.3	M-H, M+FA-H	C28H34O12	0.553798	1.26387	291468	126543	2.30331	1.20371	Up	2.99597e-09	3.1483e-08	294079	284473	279612	306964	262924	320760	125418	127360	119460	127396	129170	130456
3.87_498.1369n	499.144	3.86598	pos	Verproside	HMDB0259794		495172		Organooxygen compounds	Level 4	41.8	15.7	M+H, M+Na, M+K	C22H26O13	-0.815855	1.26262	211993	48694.8	4.35349	2.12217	Up	9.00151e-12	6.93733e-10	204440	209919	224714	201189	226134	205560	51839.2	42536.3	52610.3	48384.1	51092.8	45706.2
14.81_395.3630m/z	395.363	14.8059	pos	N-Stearoyl Lysine	HMDB0241946		18761004		Unclassified	Level 3	48.4	47.2	M+H-H2O	C24H48N2O3	-0.392819	1.26251	698140	867459	0.804811	-0.313279	Down	5.56654e-07	1.99601e-06	703614	693902	681471	716698	719704	673451	930971	863876	845481	854362	862085	847976
0.82_130.0265n	111.009	0.815617	neg	2-Hydroxyglutaric Acid Lactone	HMDB0059743		251524		Lactones	Level 4	42.9	17.3	M-H2O-H, M-H	C5H6O4	-1.07676	1.26231	768566	602606	1.2754	0.350954	Up	6.18977e-08	3.32922e-07	773806	756605	734097	772607	795586	778692	603571	571987	592953	616552	601467	629104
11.38_982.9500m/z	982.95	11.3845	pos	omega-linoleoyloxy-Cer(d19:0/28:0)					Fatty Acyls	Level 4	37.4	2.42	M+H-H2O	C65H125NO5	-2.47428	1.26154	513574	348863	1.47214	0.557913	Up	4.68837e-09	4.36701e-08	509941	520268	511796	512217	493939	533286	331864	335134	353885	373802	363844	334650
4.51_918.2432n	919.25	4.51173	pos	Quercetin 3-(6-[4-Glucosyl-P-Coumaryl]Glucosyl)(1->2)-Rhamnoside	HMDB0040484		131752834	142997-33-9	Flavonoids	Level 4	38.4	0	M+H, M+Na	C42H46O23	0.19342	1.258	173178	9148.49	18.9297	4.24258	Up	6.66478e-09	5.77751e-08	203653	199702	163854	160659	157703	153496	4396.07	7360.03	12641.6	10706.5	10819.8	8966.97
0.66_188.1527n	189.16	0.664867	pos	N-(3-Aminopropyl)-N-Methylcarbamic Acid Tert-Butyl Ester	HMDB0244680		2756543		Unclassified	Level 4	45.6	38.8	M+H, M+K	C9H20N2O2	1.08225	1.25366	653983	484959	1.34853	0.431391	Up	2.4268e-06	7.10731e-06	674002	653442	663370	643738	652893	636453	538880	525879	445243	460597	444332	494821
0.76_136.0371n	135.03	0.756267	neg	Erythronic Acid	HMDB0000613		2781043	13752-84-6	Organooxygen compounds	Level 4	43	17.1	M-H2O-H, M-H	C4H8O5	-0.891863	1.24667	859642	695227	1.23649	0.306253	Up	6.41961e-07	2.2573e-06	847594	886830	850803	836060	879011	857555	706568	642045	682550	695857	712266	732074
4.26_426.1174m/z	426.117	4.26303	neg	O-Hexanoyl-Adenosine Monophosphate			3246940		Purine nucleotides	Level 4	38.5	4.26	M-H2O-H	C16H24N5O8P	-2.3272	1.24578	196652	37417.9	5.25556	2.39385	Up	4.9123e-11	1.86055e-09	189941	197614	214272	195622	204656	177806	43751.5	32364.3	37856.5	39263.4	39536.2	31735.4
3.77_234.1368n	235.144	3.76968	pos	4-Coumaroylputrescine	HMDB0033461		131751428	34136-53-3	Cinnamic acids and derivatives	Level 4	46.4	35.5	M+H, M+Na	C13H18N2O2	-0.158233	1.24558	82578.6	244413	0.337866	-1.56548	Down	3.74995e-08	2.21842e-07	85463.9	95863.4	78244.3	85560.3	65215.5	85124.3	216309	227970	270343	269021	223157	259675
4.68_565.1933m/z	565.193	4.68022	neg	(7'S,8'S)-4,7'-Epoxy-3,8'-Bilign-7-Ene-3',5-Dimethoxy-4',9,9'-Triol 4'-Glucoside	HMDB0040636		131752879	107870-87-1	2-arylbenzofuran flavonoids	Level 4	47	37.4	M+FA-H	C26H32O11	1.12599	1.24434	578983	757437	0.764398	-0.387605	Down	0.000153277	0.000280435	615747	623988	573267	486774	510765	663356	756170	782594	709315	748480	785873	762190
0.76_507.1565m/z	507.157	0.756267	neg	2'-Fluoro-2',3'-Dideoxyinosine	HMDB0245537		135455575		Unclassified	Level 4	41.2	15.6	2M-H	C10H11FN4O3	1.5214	1.24079	1.05754e+06	1.23875e+06	0.853716	-0.228171	Down	0.000252195	0.000443113	1.06943e+06	1.0916e+06	1.0374e+06	986205	1.01728e+06	1.14332e+06	1.24505e+06	1.16552e+06	1.17519e+06	1.31234e+06	1.26835e+06	1.26604e+06
12.10_391.3078n	392.315	12.0977	pos	Palmitoyl Dopamine			16759163	136181-87-8	Phenols	Level 4	40.9	12	M+H, M+Na	C24H41NO3	-2.20463	1.23526	54625.4	234186	0.233257	-2.10001	Down	0.000269962	0.000471094	57954.7	86111.5	50245.9	53843.8	41765.7	37830.8	245869	217565	208700	382822	157472	192687
9.00_448.1960m/z	448.196	8.99543	pos	Losoxantrone	HMDB0254168		72116		Unclassified	Level 4	41.6	13.1	M+Na	C22H27N5O4	1.12699	1.23406	194090	351418	0.552305	-0.856462	Down	1.59474e-09	2.08507e-08	182679	195450	182979	201662	206892	194880	359952	354312	350656	327063	342436	374092
4.80_692.1955n	693.203	4.80498	pos	6-Methoxykaempferol 3,7-Bis(3-Acetylrhamnoside)			14502653		Flavonoids	Level 4	37.3	0	M+H, M+Na	C32H36O17	0.306638	1.23343	225154	68020.7	3.31008	1.72686	Up	2.60243e-09	2.822e-08	248860	244535	205676	220534	206248	225069	67147.7	64304.9	79341.5	72705.3	61698.9	62925.6
4.76_519.2015m/z	519.202	4.75578	pos	Schisantherin	HMDB0258170				Tannins	Level 3	49.2	53.5	M+H-H2O	C30H32O9	0.326294	1.22575	261345	105431	2.47882	1.30965	Up	8.28478e-09	6.83433e-08	266035	266858	265012	252437	226986	290740	102284	111789	100081	114006	106836	97590.9
0.74_446.1516m/z	446.152	0.741183	neg	Ipsapirone	HMDB0253573		56971		Diazinanes	Level 4	36.5	0	M+FA-H	C19H23N5O3S	3.14449	1.22538	148118	303109	0.488663	-1.03309	Down	1.18708e-09	1.69184e-08	135541	138072	153746	145729	150623	164998	292109	281308	301045	314030	314043	316121
6.17_975.4670m/z	975.467	6.16763	neg	PGP(18:2(9Z,11Z)/22:6(5Z,8E,10Z,13Z,15E,19Z)-2OH(7S, 17S))	HMDB0272879				Unclassified	Level 3	55.1	87.3	M+FA-H	C46H76O15P2	3.04733	1.22465	290808	120890	2.40556	1.26637	Up	8.37528e-05	0.000162201	258724	255720	258252	419303	270657	282195	106036	112849	138644	117362	108891	141557
4.17_641.1715m/z	641.171	4.1658	pos	Rhamnetin 3-Sophoroside	HMDB0038303		71341751	259234-17-8	Flavonoids	Level 3	54.6	75.4	M+H	C28H32O17	0.358957	1.22384	260268	102335	2.54331	1.34671	Up	2.47057e-07	1.02959e-06	241668	302664	266198	227233	234755	289090	107023	88944.5	99926.2	103412	105824	108877
0.74_460.1674m/z	460.167	0.741183	neg	3-Cis-Hydroxyglipizide	HMDB0060934		131769998	38207-37-3	Benzene and substituted derivatives	Level 4	36.7	0	M-H	C21H27N5O5S	3.01176	1.22332	198186	357652	0.55413	-0.851704	Down	8.08275e-07	2.75097e-06	186423	190473	190448	180968	200119	240684	342602	309267	352796	386237	373820	381192
8.41_332.0878m/z	332.088	8.4138	pos	(2s,3s)-2-(2,4-Difluorophenyl)-3-Methylsulfonyl-1-(1,2,4-Triazol-1-Yl)Butan-2-Ol	HMDB0252676		60741		Unclassified	Level 4	41.6	20.8	M+H	C13H15F2N3O3S	0.933751	1.2216	372561	536278	0.694716	-0.525504	Down	1.61071e-05	3.73839e-05	418227	383802	418838	311233	320296	382973	533138	553622	527444	508946	571432	523088
6.82_574.1694n	619.168	6.82193	neg	3'-Demethyletoposide	HMDB0061028		131770007		Lignan lactones	Level 4	39.4	1.56	M-H, M+FA-H	C28H30O13	1.27542	1.21954	315262	155447	2.0281	1.02013	Up	2.53896e-06	7.37438e-06	263097	354280	289080	326122	294375	364615	138361	148914	161709	168934	159404	155358
0.90_303.0655m/z	303.066	0.904333	pos	Esonarimod	HMDB0251952		127998		Organooxygen compounds	Level 4	37.7	10.3	M+Na	C14H16O4S	-2.26	1.20481	473014	626554	0.754945	-0.405556	Down	3.87404e-07	1.47865e-06	466160	456937	477013	467041	481073	489857	650014	612317	579230	636543	663219	617998
4.27_427.1077m/z	427.108	4.27452	pos	1,2-Diphenyl-4-(2''-Phenylsulfinethyl)-3,5-Pyrazolidinedione	HMDB0248909		53662785		Azoles	Level 4	36.6	5.9	M+Na	C23H20N2O3S	-2.48464	1.20423	36357.7	184917	0.196617	-2.34654	Down	2.42107e-11	1.13508e-09	40662.2	41904.6	39604.4	28545.5	37770.8	29658.4	170291	177328	188162	198742	189924	185051
6.80_463.1933m/z	463.193	6.8047	neg	2,3-Diphenylpyrazine	HMDB0032981		243907	1588-89-2	Diazines	Level 4	39	0	2M-H	C16H12N2	1.01361	1.20316	168446	319272	0.527594	-0.922501	Down	3.87837e-08	2.27526e-07	155868	157312	188829	192626	175916	140125	308824	339639	309135	309978	314009	334048
4.20_291.1815m/z	291.182	4.19832	pos	N-Desmethyl Zolmitriptan	HMDB0255120		10333498		Indoles and derivatives	Level 4	44.8	27.8	M+NH4	C15H19N3O2	-0.0349678	1.20059	167879	323498	0.518951	-0.94633	Down	3.50446e-06	9.75079e-06	144846	187538	177339	173370	167408	156776	345087	312741	368966	344968	258631	310595
4.30_235.0612m/z	235.061	4.29833	neg	Methyl (Z,Z)-10-Hydroxy-2,8-Decadiene-4,6-Diynoate	HMDB0039359		101412911	65367-59-1	Fatty Acyls	Level 3	50.7	54.5	M+FA-H	C11H10O3	0.128897	1.19761	129537	276717	0.468122	-1.09504	Down	1.66245e-10	4.25135e-09	132230	134811	133141	124514	136084	116444	253855	282372	278331	280633	278267	286847
1.15_244.0695n	243.062	1.14672	neg	Uridine	HMDB0000296	C00299	6029	58-96-8	Pyrimidine nucleosides	Level 3	51.6	61.9	M-H, M+FA-H	C9H12N2O6	-0.285648	1.19451	142214	288810	0.492412	-1.02206	Down	1.35966e-10	3.66001e-09	136647	139666	144124	148843	144979	139024	283882	293045	286679	268351	294128	306778
7.57_983.4675m/z	983.468	7.57367	pos	PGP(18:0/6 keto-PGF1alpha)	HMDB0272528				Unclassified	Level 4	38.4	0	M+K	C44H82O17P2	1.7253	1.19319	252953	400653	0.631351	-0.663487	Down	1.29648e-08	9.62267e-08	256967	240792	233439	255772	254157	276587	379831	418266	396316	388679	419321	401504
4.54_621.2158m/z	621.216	4.54437	pos	4'-Hydroxy-5,7,2'-Trimethoxyflavanone 4'-Rhamnosyl-(1->6)-Glucoside			10326774		Flavonoids	Level 3	49.1	55.6	M+H-H2O	C30H38O15	-3.17708	1.1921	259709	111331	2.33277	1.22205	Up	7.87854e-08	4.04791e-07	283344	251446	237953	277939	228259	279313	109333	97759.7	129668	120036	103825	107360
13.34_730.4543n	731.462	13.3373	pos	PA(17:2(9Z,12Z)/22:6(4Z,7Z,10Z,13Z,16Z,19Z))			52928898		Glycerophospholipids	Level 4	37.6	0	M+H, M+Na	C42H67O8P	-4.19616	1.19098	175811	19308.2	9.10551	3.18674	Up	2.06765e-05	4.63635e-05	171543	148607	137877	158032	196448	242359	4670.06	4831.73	3601.63	4774.67	9876.26	88094.9
4.82_713.1712m/z	713.171	4.81817	neg	Okanin 4-Methyl Ether 4'-O-(2''-O-Caffeoyl-6''-O-Acetylglucoside)			15755770		Flavonoids	Level 3	48.8	51.7	M+FA-H	C33H32O15	-1.7124	1.19089	181484	35790.4	5.07075	2.3422	Up	9.75725e-11	3.10137e-09	178361	182673	194091	163812	196820	173149	37662.7	30635.1	41058.1	35854.7	35767.2	33764.6
10.81_620.1529n	643.142	10.814	pos	Apigenin 7-(3''-Acetyl-6''-E-P-Coumaroylglucoside)			101999899		Flavonoids	Level 4	40.4	4.64	M+Na, M+K, M+H	C32H28O13	-0.146174	1.1901	483725	666323	0.725962	-0.462034	Down	0.00215373	0.00323634	540144	517124	575145	522749	455494	291693	639482	614645	700842	683599	644396	714973
4.53_473.2364m/z	473.236	4.52922	pos	Vanoxerine	HMDB0259764				Benzene and substituted derivatives	Level 4	38.3	6.14	M+Na	C28H32F2N2O	-2.41743	1.18957	208804	60540.8	3.44897	1.78617	Up	8.32208e-08	4.22182e-07	231831	201819	200988	169867	206062	242254	50594.7	57929.9	63282	71264.7	61022.3	59151.1
4.96_779.1472m/z	779.147	4.95597	neg	Apigenin 4'-[Feruloyl-(->2)-Glucuronyl-(1->2)-Glucuronide]	HMDB0038295		131752325		Flavonoids	Level 3	48.6	54.2	M-H2O-H	C37H34O20	0.831602	1.18559	322671	171088	1.886	0.915329	Up	3.22434e-06	9.07007e-06	305273	367525	351468	325228	299424	287109	154541	147902	216969	176309	158762	172044
5.33_589.0978m/z	589.098	5.3271	pos	Scutellarein 7-Xylosyl-(1->2)-Xyloside			101113789		Flavonoids	Level 4	43.7	31.5	M+K	C25H26O14	4.36017	1.18517	176203	30645.4	5.74972	2.52349	Up	4.96729e-09	4.55146e-08	173753	195240	190003	144582	166267	187372	34965.8	24145.3	36536.7	31197.3	28740.8	28286.8
10.69_944.4372m/z	944.437	10.6906	pos	CDP-DG(18:2(9Z,11Z)/i-12:0)	HMDB0116052		131822708		Glycerophospholipids	Level 4	41.8	28.5	M+Na	C42H73N3O15P2	-3.9989	1.18437	189990	336151	0.565192	-0.823186	Down	6.10588e-08	3.29039e-07	193837	199249	183272	188221	187861	187501	317561	362727	358252	328134	349531	300702
4.29_471.1840m/z	471.184	4.29062	pos	22-Dimethylarsinoyl-(5z,8z, 11z,14z,17z,20z)-Docosahexaenoic Acid			102203978		Fatty Acyls	Level 4	38	0.494	M+Na	C24H37AsO3	-2.44688	1.1842	150359	5763.55	26.088	4.70531	Up	1.09316e-09	1.60482e-08	170851	130173	153161	138218	141886	167866	4216.49	7312.66	6166.16	5586.27	6013.91	5285.79
0.80_637.1834m/z	637.183	0.800417	neg	Ibandronate	HMDB0014848		60852	114084-78-5	Organic phosphonic acids and derivatives	Level 4	39.1	0	2M-H	C9H23NO7P2	1.12369	1.18407	5958.49	149340	0.0398987	-4.64751	Down	2.68753e-12	3.36001e-10	10020.2	6389.3	8871.5	7466.16	2280.74	722.995	144460	153015	135140	152566	157226	153636
4.76_625.2256m/z	625.226	4.75578	pos	5,4'-Dihydroxy-6-C-Prenylflavanone 4'-Xylosyl-(1->2)-Rhamnoside			42607839		Flavonoids	Level 4	40.4	6.49	M+Na	C31H38O12	0.0894016	1.18213	210573	66626.9	3.16048	1.66014	Up	6.97736e-10	1.14294e-08	205759	235276	207962	217932	192719	203788	67373.7	66291.3	74138.3	70656.4	56672.6	64629
1.02_471.0962m/z	471.096	1.02397	pos	(E)-Resveratrol 3-Glucoside 4'-Sulfate	HMDB0037073		131752138		Stilbenes	Level 4	36.5	0	M+H	C20H22O11S	1.36825	1.17575	225965	369927	0.610837	-0.711141	Down	2.24433e-08	1.48548e-07	226846	212227	235990	217218	226048	237462	390582	349293	354405	371884	397103	356295
7.59_985.4516m/z	985.452	7.58543	neg	Ryanodine	HMDB0257371		5114		Prenol lipids	Level 4	39.9	17.6	2M-H	C25H35NO9	-3.50902	1.17318	255080	112470	2.26798	1.18141	Up	8.40631e-09	6.89416e-08	246610	246351	262847	271164	228848	274662	98908	106174	125041	113137	121956	109606
0.74_473.1624m/z	473.162	0.741183	neg	N-(1-Deoxy-1-Fructosyl)Glycine	HMDB0037848		131752250	60644-20-4	Organooxygen compounds	Level 4	39.6	0	2M-H	C8H15NO7	0.0430731	1.17303	84285.9	229806	0.366769	-1.44706	Down	3.38237e-07	1.32793e-06	66950.2	80255.3	88651.3	78056.3	76080.1	115722	220113	212665	225278	232753	210099	277930
4.68_444.2002n	489.198	4.68022	neg	Cynaroside A	HMDB0040532		14138147	117804-06-5	Prenol lipids	Level 4	44.2	26.8	M-H, M+FA-H	C21H32O10	1.51276	1.17185	176954	35802.5	4.94251	2.30524	Up	2.64951e-10	5.9387e-09	166895	174862	178000	186886	158507	196574	37565.8	39754.6	33242.7	33457	32738.6	38056.3
0.82_485.2240m/z	485.224	0.81655	pos	Sar-Pro-Arg-Pna	HMDB0257489		3584802		Unclassified	Level 4	37.8	0	M+Na	C20H30N8O5	1.84974	1.17126	151208	10239.2	14.7675	3.88435	Up	1.48419e-10	3.95738e-09	171493	156878	146427	132448	148331	151669	13369.9	8429.34	11980.5	5661.84	11310.1	10683.7
4.46_475.2522m/z	475.252	4.46348	pos	Eleutherazine B			38354665		Carboxylic acids and derivatives	Level 4	38.6	0	M+Na	C22H36N4O6	-1.11536	1.17048	178796	35205	5.07873	2.34447	Up	1.00831e-07	4.95872e-07	215497	165554	162163	144340	187785	197440	32512.5	34056.6	35166.1	36403.1	37657.9	35433.5
4.80_336.0482n	319.045	4.80498	pos	Nicotinic Acid Mononucleotide	HMDB0001132	C01185	121992	321-02-8	Pyridine nucleotides	Level 3	50.3	56.9	M+H-H2O, M+H	C11H15NO9P+	-0.753978	1.16826	218925	367658	0.595458	-0.747928	Down	1.05424e-05	2.57989e-05	223545	252343	210211	228643	205998	192811	320503	424395	379699	386793	323099	371460
6.29_749.2883m/z	749.288	6.28722	pos	Pkoha-Pi			134812427		Glycerophospholipids	Level 4	37.4	0	M+K	C32H55O15P	-3.89151	1.16242	164407	26102.4	6.29855	2.65502	Up	9.69029e-12	7.26901e-10	158272	150927	161438	167775	176250	171781	29682.4	25959.2	26813.9	28846.5	23409.1	21903.4
3.94_787.1951m/z	787.195	3.93513	neg	Quercetin 3-O-Xylosyl-Rutinoside	HMDB0301695			129235-39-8	Flavonoids	Level 3	57.8	92.2	M+FA-H	C32H38O20	1.75103	1.15931	487325	325868	1.49547	0.580596	Up	0.00050697	0.000848369	463032	466415	426339	417186	584716	566264	323735	277837	309390	366614	359214	318421
3.74_186.0530n	371.099	3.74152	neg	Erinapyrone C	HMDB0041026		85125837	157207-53-9	Pyrans	Level 4	43.3	24.9	M-H2O-H, 2M-H	C8H10O5	0.685553	1.15861	249264	397744	0.626695	-0.674166	Down	2.04353e-05	4.59324e-05	255895	261126	269183	204747	296515	208120	416765	384183	342008	394993	414826	433691
5.26_333.0605m/z	333.061	5.26162	pos	Pinomyricetin			12314325		Flavonoids	Level 3	51.9	63.3	M+H	C16H12O8	0.139148	1.15841	237930	380633	0.625091	-0.677861	Down	1.29269e-06	4.09268e-06	235443	264083	235713	249733	227637	214974	352083	424988	410458	365222	367364	363681
3.99_270.0573m/z	270.057	3.99497	pos	Florfenicol Amine	HMDB0252315		13590085		Unclassified	Level 4	38.1	4.19	M+Na	C10H14FNO3S	1.13876	1.15772	236568	375360	0.630243	-0.66602	Down	4.13404e-09	3.95546e-08	232406	231149	238419	248424	232380	236633	379771	357976	359974	394539	395377	364527
6.73_660.1853n	641.167	6.73488	neg	Isophylloflavanine			44257100		Flavonoids	Level 4	39.3	2.54	M-H2O-H, M-H	C35H32O13	1.50666	1.1567	203138	348863	0.582286	-0.780201	Down	8.07415e-06	2.04158e-05	223828	193513	204178	192046	195993	209270	387360	377456	382773	291459	345880	308248
3.92_387.1301m/z	387.13	3.91723	neg	Shanzhiside Methyl Ester	HMDB0258271		13892721		Prenol lipids	Level 4	41.1	11.4	M-H2O-H	C17H26O11	1.02083	1.14898	153505	17861.7	8.59408	3.10334	Up	1.00402e-10	3.1402e-09	154607	144136	160140	134583	159889	167672	18253.1	19545.1	16292.1	17869.4	18623.7	16586.4
4.20_130.1592m/z	130.159	4.19832	pos	1-Octene	HMDB0032449		8125	111-66-0	Unsaturated hydrocarbons	Level 4	40.8	7.2	M+NH4	C8H16	1.16388	1.14826	463184	600891	0.770828	-0.375518	Down	4.43406e-08	2.53924e-07	475838	462285	473853	444884	454765	467479	615469	572297	626157	602608	604463	584352
2.39_288.0846n	311.074	2.38658	pos	Glucosylisomaltol	HMDB0038341		9835588	85559-61-1	Organooxygen compounds	Level 4	40.8	6.79	M+Na, M+K, M+H	C12H16O8	0.235095	1.14369	394075	256636	1.53554	0.61875	Up	2.29714e-07	9.70782e-07	361630	391570	398551	380066	406004	426631	268591	226386	258392	254417	262833	269193
5.25_587.1414m/z	587.141	5.24878	neg	Resveratrol 4'-(2-Galloylglucoside)	HMDB0039341		131752611	105304-51-6	Stilbenes	Level 4	46.4	34.8	M+FA-H	C27H26O12	1.37321	1.14343	564296	428783	1.31604	0.396206	Up	4.41965e-09	4.17198e-08	549099	569117	578880	547683	569274	571724	419407	432390	416873	451454	424700	427872
4.35_329.1572m/z	329.157	4.35285	pos	Arginyl-Glycyl-Aspartic Acid	HMDB0248572		3328704		Carboxylic acids and derivatives	Level 4	42.7	16.8	M+H-H2O	C12H22N6O6	1.12228	1.14314	277069	142572	1.94337	0.958558	Up	2.15914e-10	5.10391e-09	273131	283663	293634	265658	262714	283615	142220	144311	137246	152001	140801	138852
4.38_723.2880m/z	723.288	4.38318	neg	Hv-Ncc-1	HMDB0039005		15088501	135972-64-4	Tetrapyrroles and derivatives	Level 4	39.6	1.33	M+FA-H	C35H42N4O10	-0.472729	1.14287	288280	150712	1.91279	0.93568	Up	2.57059e-07	1.06183e-06	292890	292295	276794	289140	260851	317710	125630	138012	142570	182692	151688	163678
9.89_354.1104n	337.107	9.89045	pos	Dinklagin B			44257869		Flavonoids	Level 3	52.6	67.7	M+H-H2O, M+H	C20H18O6	0.0798955	1.14135	166288	310561	0.535445	-0.90119	Down	3.23653e-05	6.91958e-05	214697	157248	196863	127405	142928	158588	279855	383216	300763	291199	310623	297707
4.37_663.1940m/z	663.194	4.36602	neg	Pectolinarigenin 7-(4'''-Acetylrutinoside)			9986888		Flavonoids	Level 4	41.6	14.4	M-H	C31H36O16	1.43401	1.13989	84334.4	220614	0.382272	-1.38733	Down	1.26645e-07	5.99598e-07	99596.7	87516	81863.2	80707.6	78576.8	77746.4	182582	211279	211059	241965	228662	248137
4.43_323.1103m/z	323.11	4.42913	pos	4-Methoxybenzyl Glucoside	HMDB0041405		22183154	81381-72-8	Organooxygen compounds	Level 4	41.4	10.6	M+Na	C14H20O7	0.703652	1.13642	161136	28257.9	5.70235	2.51156	Up	4.60606e-10	8.84426e-09	168092	165192	142473	145615	168928	176518	29410.6	25691.2	28431.6	27640.4	30941	27432.5
11.72_957.4262m/z	957.426	11.7236	pos	28-Galloylglucosylpomolate 3-Arabinoside	HMDB0038315		131752334	356785-75-6	Prenol lipids	Level 4	40.5	28	M+K	C48H70O17	1.91022	1.13569	243780	109874	2.21873	1.14974	Up	1.31346e-08	9.71025e-08	252747	254278	237743	227985	224642	265287	127460	104381	100125	119272	109219	98785.3
9.82_514.3166m/z	514.317	9.82403	pos	Absinthin	HMDB0035742	C09286	131751859	1362-42-1	Prenol lipids	Level 4	39.6	0.0601	M+NH4	C30H40O6	0.602805	1.13505	374841	531569	0.705159	-0.503979	Down	0.00059893	0.0009867	377920	304170	467197	391477	412997	295285	563743	471075	511771	504229	575800	562797
4.04_708.1904n	731.18	4.043	pos	Kaempferide 3-Rhamnoside-7-(6''-Succinylglucoside)			102081141		Flavonoids	Level 4	38.7	0	M+Na, M+K	C32H36O18	0.37481	1.13397	160774	18611.9	8.63823	3.11074	Up	1.75508e-05	4.03443e-05	183251	222840	131219	119197	114118	194020	12948.7	14808	15150.5	22003.2	26961.5	19799.6
11.89_992.4610m/z	992.461	11.886	pos	CDP-DG(5-iso PGF2VI/a-15:0)	HMDB0292888				Unclassified	Level 4	43.4	36	M+H-H2O	C45H77N3O18P2	-3.36879	1.13371	329685	193812	1.70106	0.766432	Up	3.95694e-07	1.50214e-06	306358	334806	318731	346966	302976	368276	170168	196439	192729	210576	201430	191530
0.79_175.1078m/z	175.108	0.78705	pos	N2-Acetylornithine	HMDB0003357	C00437	439232	6205-08-9	Carboxylic acids and derivatives	Level 4	46.7	38.5	M+H	C7H14N2O3	0.393583	1.13306	141069	273730	0.515357	-0.956355	Down	3.13531e-09	3.27015e-08	133577	155074	138299	133654	139467	146342	251947	268715	278206	273599	272520	297394
6.80_348.2058m/z	348.206	6.79893	pos	Palustrine	HMDB0256095		4485538		Macrolactams	Level 4	42.1	24.9	M+K	C17H31N3O2	3.18376	1.13187	39683.8	173590	0.228606	-2.12906	Down	7.85367e-08	4.03882e-07	36429.6	30725.7	46141.5	56867.4	41784.4	26154.2	172855	206601	167014	148376	158409	188288
15.40_197.1033m/z	197.103	15.4043	pos	Acetylisoniazid	HMDB0041821	C07585	71602	1078-38-2	Pyridines and derivatives	Level 4	46.2	40.7	M+NH4	C8H9N3O2	-0.206188	1.13163	114732	291147	0.394068	-1.34348	Down	0.00654393	0.00908816	228461	229740	228772	1347.46	56.0968	13.9023	314160	294583	292208	274741	302972	268220
4.31_633.1790m/z	633.179	4.30607	pos	Zizybeoside Ii	HMDB0034955	C17565	73156985	81417-79-0	Organooxygen compounds	Level 4	39.2	0.694	M+K	C25H38O16	-0.281011	1.13136	148789	16736.7	8.89002	3.15219	Up	1.40568e-09	1.89795e-08	147572	169598	140041	143786	128520	163220	14076.2	13982.9	21154.6	19435.8	15029.6	16740.9
4.89_627.1359m/z	627.136	4.88853	neg	Perfoliatumin B			44257965		Flavonoids	Level 4	44.3	30.1	M+FA-H	C29H26O13	0.685685	1.12858	65273.1	199526	0.327141	-1.61201	Down	2.03693e-07	8.80166e-07	59487.2	75196.8	64845.5	65711.8	68156.1	58241.4	240590	181527	209160	178200	212084	175594
11.58_969.4395m/z	969.44	11.5803	pos	Ptd(S)Ins-(3,4)-P2 (1,2-Dipalmitoyl)			91746118		Organooxygen compounds	Level 4	36	0	M+H-H2O	C41H81O18P3S	7.27985	1.12752	228798	96355.6	2.37452	1.24763	Up	3.49692e-08	2.09517e-07	231140	239472	220989	218961	209579	252647	94197.5	80105.1	88616	124498	96047.6	94669.2
0.76_795.2181m/z	795.218	0.756267	neg	S-Adenosyl-4-Methylthio-2-Oxobutanoate	HMDB0304475	C04425			5'-deoxyribonucleosides	Level 4	38.4	0	2M-H	C15H20N5O6S+	-1.81263	1.12606	54648.9	187118	0.292056	-1.77568	Down	7.25001e-08	3.78022e-07	34228.2	51040.9	67081.1	41068.3	64330.4	70144.3	196432	200566	209064	162854	170782	183009
0.79_491.1620m/z	491.162	0.785667	neg	5,6-Dihydrouridine	HMDB0000497		94312	5627-05-4	Organooxygen compounds	Level 4	39.6	8.78	2M-H	C9H14N2O6	-2.27399	1.1258	1.82247e+06	2.03706e+06	0.894657	-0.160593	Down	0.0395589	0.0486679	1.95103e+06	1.74617e+06	1.9818e+06	1.5555e+06	1.67799e+06	2.02236e+06	2.18023e+06	2.00824e+06	1.89983e+06	1.97099e+06	2.17772e+06	1.98537e+06
8.24_942.5184n	941.511	8.24492	neg	Arvensoside D	HMDB0039406	C08923	434120	58231-97-3	Prenol lipids	Level 4	45.6	41	M-H, M+FA-H	C48H78O18	-0.391114	1.11585	165653	12917.4	12.8241	3.68078	Up	0.000796745	0.00128475	311353	91920.6	156274	101057	156568	176748	13943	14550.7	16184.9	9655.9	7095.49	16074.3
0.88_267.0548m/z	267.055	0.875033	pos	6-Thioinosinic Acid	HMDB0060791		676166		Purine nucleosides	Level 4	36.8	0	M+H-H2O	C10H12N4O4S	0.651135	1.11522	38292.2	165289	0.231668	-2.10987	Down	2.32883e-13	1.63668e-10	32156.7	42033.9	38893.4	37623.4	42759.9	36286	158301	171030	161008	167858	165416	168122
5.20_606.1950n	629.184	5.19833	pos	Pinocembrin 7-O-Neohesperidoside 6''-O-Acetate			102152571		Flavonoids	Level 4	40.3	7.82	M+Na, M+K, M+H	C29H34O14	0.21293	1.11339	245443	115926	2.11725	1.08219	Up	6.96059e-08	3.6655e-07	236313	237400	232688	262258	221819	282182	109691	121036	115346	113494	117205	118782
0.80_275.0215m/z	275.021	0.800417	neg	5-(But-3-En-1-Yn-1-Yl)-5'-Methyl-2,2'-Bithiophene			3083681		Bi- and oligothiophenes	Level 4	37	6.22	M+FA-H	C13H10S2	3.77834	1.11287	143504	279969	0.512571	-0.964176	Down	1.41622e-05	3.34099e-05	171557	156158	144542	103483	142942	142342	262218	232378	326865	254104	294223	310026
1.10_272.0652m/z	272.065	1.09993	pos	Glutaminylserine	HMDB0028806		54357903	5875-40-1	Carboxylic acids and derivatives	Level 4	39	9.93	M+K	C8H15N3O5	3.72231	1.11265	36470.7	162982	0.223772	-2.1599	Down	8.67915e-13	1.95316e-10	36921.8	33180.7	39952.3	35859.5	39810.6	33099.1	165782	168987	151126	166165	164713	161119
0.76_696.2238m/z	696.224	0.757733	pos	Alpha-Viniferin	HMDB0030603		375682	62218-13-7	2-arylbenzofuran flavonoids	Level 4	36.6	0	M+NH4	C42H30O9	1.49702	1.10995	49147.8	176814	0.277963	-1.84703	Down	6.20231e-09	5.44372e-08	49436.6	46720	40459.7	42270.1	64106.7	51893.5	185433	164897	159797	192577	193141	165038
4.77_633.1828m/z	633.183	4.76633	neg	Matteuorienate C			10393571		Flavonoids	Level 3	56.1	84.1	M+FA-H	C29H32O13	0.586834	1.10505	364125	221322	1.64523	0.718289	Up	0.000198781	0.000354804	398292	392833	382583	299791	429596	281657	211038	216731	222829	209913	214781	252640
8.87_548.2882n	547.281	8.8665	neg	Armochaetoglasin K			139590412		Indoles and derivatives	Level 4	40.1	7.8	M-H, M+FA-H	C32H40N2O6	-0.811798	1.10474	750672	884434	0.84876	-0.236571	Down	9.40059e-06	2.33913e-05	748426	728174	747063	781071	771562	727734	900554	862804	938932	880595	882171	841546
4.93_289.0599m/z	289.06	4.9306	pos	3'-Deoxythymidine-5'-Monophosphate	HMDB0250899		355024		Pyrimidine nucleotides	Level 4	37.8	0	M+H-H2O	C10H15N2O7P	4.80952	1.10399	178267	53585.6	3.32677	1.73412	Up	3.31514e-12	3.88556e-10	174200	186877	178731	177979	170101	181713	51207.7	46020.2	60616.9	58119.7	50481.9	55067.4
13.79_667.4541m/z	667.454	13.7875	pos	DG(22:6(4Z,7Z,11E,13Z,15E,19Z)-2OH(10S,17)/14:0/0:0)	HMDB0295152				Unclassified	Level 3	49	48.3	M+Na	C39H64O7	-0.488051	1.09837	127409	256634	0.49646	-1.01025	Down	1.48775e-06	4.62435e-06	119535	125828	136806	139526	123378	119380	312269	252162	247912	222401	261498	243566
4.21_909.1978m/z	909.198	4.21355	pos	6-Hydroxycyclohex-1-Ene-1-Carboxyl-Coa	HMDB0012179	C06749	441162		Fatty Acyls	Level 4	37.4	0	M+NH4	C28H44N7O18P3S	-4.11342	1.09577	156266	32478.1	4.81142	2.26646	Up	6.76765e-10	1.13238e-08	158639	155478	171455	145563	169118	137341	36544.7	34784.7	30250.3	31780.6	30654.2	30853.9
0.74_241.1544m/z	241.154	0.74265	pos	Rimiterol	HMDB0257235				Phenols	Level 4	40.5	7.41	M+NH4	C12H17NO3	-0.993682	1.09568	255032	131673	1.93687	0.953724	Up	3.60486e-10	7.32163e-09	262154	249363	249812	267368	238275	263220	126320	126844	131178	140713	127590	137389
3.34_286.1054n	309.095	3.34498	pos	Salicin	HMDB0003546	C01451	439503	138-52-3	Organooxygen compounds	Level 4	40.2	5.27	M+Na, M+K	C13H18O7	0.643894	1.09434	140755	18085.3	7.78283	2.96029	Up	8.48842e-12	6.64357e-10	134271	157255	138278	137774	135022	141930	18972.9	17044.9	16937.3	18958.5	18299.2	18299.2
8.25_942.5183n	943.526	8.25312	pos	Arvensoside A		C08923	441904	110219-89-1	Prenol lipids	Level 4	37.9	0	M+H, M+Na	C48H78O18	-0.519735	1.09358	150815	3304.09	45.6448	5.51238	Up	0.000906503	0.00144763	295328	75379.3	151140	99580.3	121647	161812	4703.93	2998.17	2450.26	3705.45	2300.32	3666.42
15.13_662.4459n	685.435	15.125	pos	3-Hexanoyl-Nbd Cholesterol			57370056		Unclassified	Level 4	39.1	6.02	M+H, M+NH4, M+Na	C39H58N4O5	7.78419	1.08963	2.88952e+06	3.10279e+06	0.931266	-0.102734	Down	0.048527	0.0588137	2.76036e+06	2.73608e+06	2.76196e+06	2.93395e+06	3.0826e+06	3.06217e+06	3.05659e+06	2.78435e+06	3.14604e+06	3.15916e+06	3.2606e+06	3.20998e+06
4.21_445.1058m/z	445.106	4.21218	neg	4,5-Diaminofluorescein Diacetate	HMDB0250827		6603693	205391-02-2	Unclassified	Level 4	36.1	0	M-H	C24H18N2O7	3.65995	1.08779	155896	33583.9	4.64198	2.21474	Up	2.32193e-09	2.6284e-08	153526	154285	178965	147836	165402	135362	36859.9	31076.5	34846.4	34272.1	32414.3	32034.3
4.01_433.1148m/z	433.115	4.00553	neg	Aromadendrin 3-Rhamnoside	HMDB0303603		12309470		Flavonoids	Level 3	50.7	57.8	M-H	C21H22O10	1.78001	1.08772	129554	1632.2	79.3738	6.31059	Up	3.81542e-06	1.04863e-05	97938.3	92385.3	176820	120124	125447	164611	910.84	2086.86	1417.33	2735.84	1717.48	924.887
8.74_418.1855m/z	418.186	8.7364	pos	Isoline	HMDB0253654		53463259		Unclassified	Level 4	37.7	6.64	M+Na	C20H29NO7	4.84577	1.08747	127138	248472	0.511681	-0.966683	Down	5.84776e-11	2.08225e-09	129366	120506	117995	129930	130664	134367	245856	259594	246916	242823	238872	256768
5.28_434.1216n	433.114	5.28353	neg	4,5-Dihydroxy-2-(Hydroxymethyl)-10-Oxo-9,10-Dihydro-9-Anthracenyl Hexopyranoside			2098		Anthracenes	Level 3	48	46.1	M-H, M+FA-H	C21H22O10	0.763641	1.08605	143954	21888.7	6.57662	2.71735	Up	3.97006e-09	3.86024e-08	170259	152381	138700	129800	144871	127710	21225.8	21143.2	21103	23808	23846.3	20205.9
3.94_299.0774m/z	299.077	3.93513	neg	4-Hydroxybenzoyl Glucose	HMDB0303022				Organooxygen compounds	Level 4	46	32.8	M-H	C13H16O8	0.674452	1.08472	223827	102616	2.18121	1.12513	Up	5.08599e-10	9.47476e-09	236341	238800	223563	208532	213262	222466	99658.4	97477.3	104238	107944	106825	99555
6.66_719.2958m/z	719.296	6.6641	neg	Bay 41-2272	HMDB0248891		9798973		Pyrazolopyridines	Level 4	37.9	0	2M-H	C20H17FN6	4.62746	1.08321	138218	16783.5	8.23534	3.04183	Up	5.93549e-09	5.24017e-08	136937	120064	132948	133558	168924	136874	14424.1	14624	16514.8	21653	18000	15484.9
4.96_586.4232m/z	586.423	4.96242	pos	Cer(d16:1/18:2(9Z,11E)+=O(13))	HMDB0289863				Unclassified	Level 4	38.2	7.86	M+K	C34H61NO4	0.0575267	1.08002	103466	227253	0.45529	-1.13514	Down	5.47482e-07	1.9694e-06	111045	92641.3	80762.7	109096	99265.2	127986	246352	226638	257836	217525	215982	199186
3.99_387.1626m/z	387.163	3.99497	pos	6-Methylthiohexyldesulfoglucosinolate	HMDB0304232				Organooxygen compounds	Level 4	40.5	17.8	M+NH4	C14H27NO6S2	2.22172	1.07897	168738	49191.8	3.4302	1.77829	Up	7.9895e-11	2.69155e-09	172258	154827	177396	159683	169448	178815	50411.4	49308.7	44197.2	54544.4	52053.9	44635.3
10.31_579.0280m/z	579.028	10.3097	neg	Uridine Diphosphate Glucuronic Acid	HMDB0000935	C00167	17473	2616-64-0	Pyrimidine nucleotides	Level 4	37.9	21.8	M-H	C15H22N2O18P2	1.77654	1.07835	734126	855684	0.857941	-0.22105	Down	4.269e-08	2.45828e-07	735936	718640	738361	730777	743823	737217	888771	841869	857496	839581	860855	845530
4.51_479.1028m/z	479.103	4.51173	pos	Daf-Fm Da	HMDB0250829		2762646		Unclassified	Level 4	37.1	0	M+H-H2O	C25H18F2N2O7	-4.23608	1.07643	168443	48393.8	3.48068	1.79937	Up	7.56385e-09	6.40877e-08	197121	171035	160798	158277	169511	153920	49226.7	41675.9	58114.3	52080.5	47335.1	41930.6
5.33_619.1025m/z	619.102	5.3271	pos	Kaempferol 3-Apiosyl-(1->2)-Galactoside	HMDB0037430		5465153	99816-59-8	Flavonoids	Level 4	36.5	0	M+K	C26H28O15	-6.07478	1.07504	125281	4570.18	27.4128	4.77678	Up	3.80648e-08	2.24009e-07	131962	154355	131328	95526.2	114320	124196	5600.75	0.00787852	9183.75	3852.03	4894.95	3889.57
11.81_399.2772n	400.285	11.8141	pos	N-Docosahexaenoyl Alanine	HMDB0242007		73324766		Unclassified	Level 4	43.2	21	M+H, M+Na	C25H37NO3	-0.266227	1.075	47389.8	182835	0.259194	-1.9479	Down	0.000232649	0.00041134	49477.8	62145.3	44970.3	51339.8	38793.7	37612.1	209016	168591	167202	287429	126399	138375
7.26_465.2087m/z	465.209	7.26408	neg	6alpha,9alpha-Difluoroprednisolone-17-Butyrate	HMDB0060797		12986413		Steroids and steroid derivatives	Level 4	40.7	12	M-H	C25H32F2O6	-1.51262	1.07293	138096	259235	0.532708	-0.908582	Down	2.09375e-07	8.9925e-07	132305	127986	150501	159512	141081	117193	259606	277891	262418	228779	250424	276290
14.74_142.0743n	143.082	14.7356	pos	Ectoine	HMDB0240650	C06231	126041	96702-03-3	Carboxylic acids and derivatives	Level 4	39.4	2.06	M+H-H2O, M+H	C6H10N2O2	0.251279	1.07021	265333	384605	0.689885	-0.535572	Down	2.65962e-08	1.69649e-07	265305	258475	258878	274754	278111	256477	409070	398988	370337	369235	386525	373475
4.95_1063.3763m/z	1063.38	4.94652	pos	(3s)-3-Hydroxylinoleoyl-Coa	HMDB0012477		76043726		Fatty Acyls	Level 4	36.4	0	M+NH4	C39H66N7O18P3S	2.56337	1.06984	151164	23131.3	6.53503	2.70819	Up	3.49759e-05	7.40867e-05	151658	172784	132329	145754	87391.2	217068	34668.4	35839.3	9017.37	22933.7	24810.5	11518.6
3.60_635.1216m/z	635.122	3.6019	neg	Melanin	HMDB0004068	C05606	6325610	8049-97-6	Anthracenes	Level 4	39.2	0.293	2M-H	C18H10N2O4	1.17953	1.06756	207296	89584.3	2.31398	1.21037	Up	2.58657e-09	2.822e-08	213533	212391	208840	191570	223923	193520	98567.7	79227.2	81873.5	92077.6	96311.2	89448.7
4.51_194.0580n	177.055	4.51173	pos	Ferulic Acid	HMDB0000954	C01494	445858	537-98-4	Cinnamic acids and derivatives	Level 3	51.9	62.5	M+H-H2O, M+H	C10H10O4	0.586901	1.0662	566854	445850	1.2714	0.346418	Up	7.90024e-07	2.69865e-06	567076	593061	551125	556293	535981	597589	443477	452738	457954	456673	440429	423830
0.71_225.0615m/z	225.061	0.708717	neg	Allose	HMDB0001151	C01487	12285879	6038-51-3	Organooxygen compounds	Level 3	50.2	52.7	M+FA-H	C6H12O6	-0.552953	1.06269	773864	896723	0.862992	-0.212581	Down	6.42729e-06	1.66943e-05	726198	797750	804285	792398	779814	742739	913847	882047	888610	882022	912158	901650
6.67_270.0649m/z	270.065	6.6688	pos	4-Formylaminoantipyrine	HMDB0246429		72666		Azoles	Level 4	38.3	8.15	M+K	C12H13N3O2	3.97477	1.06214	123778	6696.65	18.4836	4.20817	Up	1.05339e-08	8.1856e-08	122697	100553	148425	122067	136145	112780	7004.07	6162.73	6635.93	6981.87	6971.27	6424.02
1.15_111.0087m/z	111.009	1.14672	neg	3-Furoic Acid	HMDB0000444		10268	488-93-7	Furans	Level 4	48.2	42.7	M-H	C5H4O3	-0.913948	1.0615	365527	249283	1.46631	0.55219	Up	4.83174e-09	4.45191e-08	362050	355273	356658	371162	366021	381999	262459	230547	259143	244730	244166	254656
11.28_391.1209m/z	391.121	11.2791	pos	Pyrazophos	HMDB0256957	C18761	26033	13457-18-6	Organic thiophosphoric acids and derivatives	Level 4	39.2	8.07	M+NH4	C14H20N3O5PS	2.49931	1.06136	430951	549617	0.784094	-0.350902	Down	2.45003e-07	1.0228e-06	430178	429980	429140	443622	429003	423784	579190	556825	525285	555865	561162	519375
6.54_463.0679m/z	463.068	6.54015	neg	4-Hydroxy-8-Methoxy-2h-Furo[2,3-H]-1-Benzopyran-2-One	HMDB0032659		85748760	196503-96-5	Coumarins and derivatives	Level 3	46.6	46.7	2M-H	C12H8O5	1.84137	1.05786	195345	315311	0.619529	-0.690756	Down	2.00235e-06	6.00812e-06	194455	212618	185454	222038	199957	157544	322457	327285	288046	302610	343969	307500
4.84_412.0891n	823.171	4.83538	neg	4,7-Diphenyl-1,10-Phenanthrolinesulphonic Acid	HMDB0246618		3036973		Unclassified	Level 4	38	0	M-H2O-H, 2M-H	C24H16N2O3S	2.32276	1.05752	144195	28684.5	5.02694	2.32968	Up	2.05026e-09	2.43342e-08	153906	154293	155020	145256	128457	128240	27492.3	23575.4	31142.3	39401.9	24122.1	26372.9
5.11_1125.5992m/z	1125.6	5.11142	neg	PIM2(17:0/16:2(9Z,12Z))			126457427		Glycerophospholipids	Level 4	38.4	0	M-H2O-H	C54H97O23P	1.07959	1.05624	168139	53293	3.15499	1.65764	Up	6.98848e-10	1.14294e-08	176095	162844	176551	168222	154738	170384	43621.4	44110	66134	51715.5	51344.8	62831.9
4.98_441.1155m/z	441.116	4.9778	pos	Neoliquiritin	HMDB0037490		13473703	5088-75-5	Flavonoids	Level 4	41.9	13	M+Na	C21H22O9	-0.236831	1.05623	221008	103278	2.13993	1.09756	Up	2.83046e-07	1.14187e-06	248084	236328	225803	218141	216371	181318	105280	102859	112444	109204	92696.7	97184.7
5.17_521.0843m/z	521.084	5.16753	pos	Silibinin	HMDB0030583	C07610	5213	22888-70-6	Flavonolignans	Level 4	40.3	12.9	M+K	C25H22O10	-0.343048	1.05583	230213	376843	0.610898	-0.710997	Down	0.00351697	0.0051075	200895	285325	217513	279423	221661	176459	299116	514284	438262	344416	303642	361339
5.69_338.0643m/z	338.064	5.69215	pos	Beta-D-Glucopyranosyl Anthranilate	HMDB0041517		75595895		Organooxygen compounds	Level 4	36.8	0	M+K	C13H17NO7	2.19971	1.05477	165280	50395.8	3.27964	1.71354	Up	1.91202e-09	2.32333e-08	179670	178994	164011	145995	165677	157333	53061.3	41092.5	51168.2	51564.9	56493.1	48994.7
5.85_429.0830m/z	429.083	5.85183	neg	Trifolin	HMDB0030864	C12626	5282149	23627-87-4	Flavonoids	Level 4	47	42.4	M-H2O-H	C21H20O11	0.710375	1.05222	128132	14677.9	8.72956	3.12591	Up	1.63873e-11	9.25184e-10	136510	134358	128716	120469	132008	116728	13065.1	9711.32	18588.7	14787.4	15772.8	16141.9
8.27_230.2478m/z	230.248	8.26962	pos	3e-Tetradecen-1-Ol			6427129		Fatty Acyls	Level 4	41.3	8.52	M+NH4	C14H28O	-0.095459	1.0519	602458	774476	0.777891	-0.362359	Down	0.0213844	0.0274741	547553	693080	554918	509712	554129	755360	889177	817170	718267	668731	922412	631100
11.30_513.1830m/z	513.183	11.2969	neg	Plevitrexed	HMDB0256642				Unclassified	Level 4	37.2	3.41	M-H2O-H	C26H25FN8O4	4.87291	1.04896	269411	385999	0.697957	-0.518789	Down	4.33906e-07	1.62203e-06	255404	289683	253779	297276	275991	244331	374016	382322	394232	377797	380276	407351
4.66_579.2089m/z	579.209	4.66088	pos	8-Acetoxypinoresinol 4-Glucoside	HMDB0033283		14756309		Lignan glycosides	Level 4	39.2	2.28	M+H	C28H34O13	2.94549	1.04328	72198.3	188261	0.383501	-1.3827	Down	9.38629e-07	3.11983e-06	67573.4	78055.9	76899	70762.6	63713.2	76186.1	218723	161940	213244	196558	184089	155013
4.07_529.0561m/z	529.056	4.07493	neg	Iodiconazole	HMDB0253511		11641580		Unclassified	Level 4	41.8	15.2	M+FA-H	C19H19F2IN4O	1.52287	1.03971	22529.4	133113	0.16925	-2.56277	Down	9.29394e-13	1.9963e-10	22446.2	23059.8	25260.9	22932	18188.5	23289.1	136859	128832	123881	133323	137267	138516
9.96_475.2703n	476.278	9.96018	pos	PE(0:0/18:3(9Z,12Z,15Z))	HMDB0011479		53480928		Glycerophospholipids	Level 3	55.5	81.1	M+H, M+Na	C23H42NO7P	0.936801	1.03961	296482	425723	0.696421	-0.521968	Down	0.000403308	0.000685295	264853	286250	292857	340911	310656	283368	364333	442165	412845	394826	415331	524837
12.30_473.3109m/z	473.311	12.2962	pos	3-O-Alpha-L-Rhamnopyranosyl-3-Hydroxynonanoyl-3-Hydroxydecanoic Acid					Fatty Acyls	Level 3	53.5	72.4	M+H-H2O	C25H46O9	-0.0404403	1.03753	2.50297e+06	2.35964e+06	1.06074	0.0850749	Up	0.00352446	0.00511706	2.38591e+06	2.56823e+06	2.43805e+06	2.54435e+06	2.48817e+06	2.59311e+06	2.27715e+06	2.39273e+06	2.36024e+06	2.37813e+06	2.40561e+06	2.34396e+06
12.24_354.2403n	337.237	12.2416	pos	Pgh1			5283048	52589-22-7	Fatty Acyls	Level 3	52.4	67.4	M+H-H2O, M+H	C20H34O5	-0.976892	1.0371	1.40512e+06	1.28101e+06	1.09689	0.133413	Up	0.000133196	0.000247232	1.34465e+06	1.45893e+06	1.36962e+06	1.42063e+06	1.38993e+06	1.44693e+06	1.26225e+06	1.27669e+06	1.2912e+06	1.29812e+06	1.31093e+06	1.24685e+06
13.41_383.3398n	406.329	13.4087	pos	N-Stearoyl Valine	HMDB0241952		14809077		Carboxylic acids and derivatives	Level 3	48.5	47.2	M+Na, M+K, M+H	C23H45NO3	-0.492515	1.03679	322658	441376	0.731029	-0.452	Down	1.91231e-05	4.33467e-05	342396	328308	323596	321191	313055	307403	499417	458122	439142	431936	431048	388589
9.81_474.2632m/z	474.263	9.81115	neg	PE(18:3(6Z,9Z,12Z)/0:0)	HMDB0011508		52925136		Glycerophospholipids	Level 4	44.5	26.3	M-H	C23H42NO7P	1.23559	1.03543	316138	443166	0.713362	-0.487294	Down	0.00026145	0.000458087	284693	319473	294285	372761	314371	311244	425077	409555	446462	396612	451001	530289
4.24_310.0703m/z	310.07	4.24403	pos	Zaprinast	HMDB0259987		135399235	37762-06-4	Triazolopyrimidines	Level 4	37.9	0	M+K	C13H13N5O2	0.755311	1.03299	116625	7442.46	15.6702	3.96995	Up	2.34866e-12	3.0739e-10	120536	125778	116279	117624	113308	106223	6808.77	6172.51	8044.69	9133.62	6996.89	7498.28
10.76_433.2924m/z	433.292	10.7606	pos	Arlacel A	HMDB0248604		91412		Unclassified	Level 4	39.2	0.0833	M+Na	C24H42O5	-0.0455441	1.03244	30831.3	141794	0.217438	-2.20133	Down	2.33162e-08	1.52789e-07	29445.7	30171.1	32121.4	37018.5	29167.5	27063.8	151005	151906	126824	116915	141832	162282
11.30_601.1997m/z	601.2	11.2969	neg	3''-Deamino-3''-Oxonicotianamine	HMDB0304096				Carboxylic acids and derivatives	Level 4	39.5	6.04	2M-H	C12H17N2O7-	-0.247109	1.03014	187961	78953.5	2.38065	1.25136	Up	3.32198e-10	6.90493e-09	181327	173733	190905	186425	198836	196537	82685.1	69882.8	77166.1	76007.8	83209.6	84769.3
0.83_442.9852m/z	442.985	0.83075	neg	6-Mercaptopurine Ribonucleoside 5'-Diphosphate	HMDB0060660	C16616	3038401	805-63-0	Purine nucleotides	Level 4	39.6	13.8	M-H	C10H14N4O10P2S	4.31719	1.02932	244684	134527	1.81884	0.86302	Up	3.0987e-08	1.91762e-07	255081	225356	249986	259797	252795	225086	142589	123089	144679	131963	138562	126281
9.69_241.1411m/z	241.141	9.68683	pos	2,3-Dihydroxypropyl Octanoate	HMDB0254850		3033877		Glycerolipids	Level 4	40.1	2.95	M+Na	C11H22O4	0.244619	1.02499	358090	470610	0.760906	-0.394209	Down	2.03359e-06	6.09211e-06	367460	363702	354683	352271	358328	352097	510848	487670	470167	457451	468378	429146
7.55_1001.4830m/z	1001.48	7.54933	neg	PIP(PGJ2/20:2(11Z,14Z))	HMDB0279693				Unclassified	Level 3	51.8	71.4	M-H2O-H	C49H82O18P2	3.18111	1.02348	87619.7	196098	0.446816	-1.16225	Down	3.70229e-09	3.66709e-08	80280.7	80353.5	89657.9	88836.7	91891.1	94698.4	186603	184494	201181	188251	197800	218259
4.53_457.2049m/z	457.205	4.52922	pos	19-Dimethylarsinoyl-Nonadecanoic Acid			101891710		Fatty Acyls	Level 4	38.4	0.14	M+K	C21H43AsO3	-2.46249	1.02273	189287	82073.5	2.30631	1.20559	Up	2.58994e-11	1.20422e-09	191681	191950	186180	180399	186219	199293	77077.5	75743.4	80728.4	89934.6	84016.6	84940.2
8.02_427.1907m/z	427.191	8.0218	pos	Chondroitin D-Glucuronate	HMDB0060454		131769912		Organooxygen compounds	Level 4	42.2	26	M+NH4	C16H27NO11	-3.72511	1.02155	104663	211799	0.494162	-1.01694	Down	4.92972e-11	1.86055e-09	107418	105338	96045.2	106557	103586	109033	204222	208468	208226	211036	212507	226337
4.26_403.1142m/z	403.114	4.26303	neg	Nitrendipine M (Dehydro)	HMDB0255634				Unclassified	Level 4	37.7	0.137	M+FA-H	C18H18N2O6	-1.25955	1.02141	122270	13637.8	8.96551	3.16439	Up	2.0027e-08	1.36042e-07	124496	119131	142951	104944	138833	103266	17199.8	12352.8	12160.6	15222.9	11580.6	13310.2
5.18_455.1313m/z	455.131	5.18282	pos	Pinostrobin 5-O-Glucoside	HMDB0040503		14841120	115799-14-9	Flavonoids	Level 4	41.3	11	M+Na	C22H24O9	0.101682	1.02109	111656	1303.09	85.6854	6.42098	Up	4.36582e-07	1.62722e-06	100818	158020	99417.6	114315	98532.8	98832.5	0.00787852	1149.82	1606.31	2111.61	832.416	2118.37
4.56_353.0760m/z	353.076	4.55698	neg	Manitimus	HMDB0254324		76170965		Unclassified	Level 4	45.5	31.9	M+FA-H	C15H11F3N2O2	1.74471	1.02013	147513	254397	0.579853	-0.78624	Down	5.4101e-11	1.93868e-09	137190	150970	143108	151658	158435	143718	259581	246014	257490	252671	256956	253671
7.28_294.2195n	295.227	7.276	pos	9-Oxoode	HMDB0004669	C14766	9839084	54232-59-6	Fatty Acyls	Level 3	48.9	48.2	M+H-H2O, M+H	C18H30O3	0.0721222	1.01911	99789.3	208218	0.479254	-1.06114	Down	5.14421e-08	2.85417e-07	93033.5	94215.6	105289	115856	105423	84918.2	213920	226428	208617	186927	195331	218084
4.80_767.2931m/z	767.293	4.80118	neg	Tetraphenylcyclopentadienone	HMDB0258928		68068		Stilbenes	Level 4	37.3	0	2M-H	C29H20O	-3.18393	1.01663	168357	60567.5	2.77967	1.47491	Up	3.3584e-08	2.03603e-07	160844	170867	178409	158659	146515	194851	59980.4	57564.5	59886.7	69385.3	59153	57434.9
14.70_792.5382n	815.527	14.699	pos	SM(d17:1/22:6(5Z,8E,10Z,13Z,15E,19Z)-2OH(7S, 17S))	HMDB0290382				Unclassified	Level 4	38.3	1.64	M+Na, M+K, M+NH4	C44H77N2O8P	-4.47721	1.01594	243423	129853	1.8746	0.906583	Up	1.20441e-05	2.8982e-05	261135	276402	275813	236478	201077	209633	147297	138767	124653	128251	124496	115656
3.67_297.0895n	298.097	3.67447	pos	5'-Methylthioadenosine	HMDB0001173	C00170	439176	2457-80-9	5'-deoxyribonucleosides	Level 4	47.5	44.9	M+H, M+Na	C11H15N5O3S	-0.110558	1.01214	179208	72619.3	2.46777	1.30321	Up	2.02428e-08	1.36753e-07	170456	197481	186958	194627	161550	164173	69767	76967.9	65351.9	74439.8	71842.2	77347
8.43_246.0599m/z	246.06	8.4287	pos	Succinylaminoimidazole Carboxamide	HMDB0258547		129651888		Unclassified	Level 4	38.4	0.101	M+Na	C8H9N5O3	0.669235	1.01193	244677	359696	0.680233	-0.555899	Down	5.88249e-05	0.000117889	281961	255130	284192	199052	199359	248367	342661	377006	354114	343846	389427	351121
4.29_447.1049m/z	447.105	4.29062	pos	6-Hydroxy-6a,12a-Dehydro-Alpha-Toxicarol			44257423		Isoflavonoids	Level 4	38.6	6.28	M+Na	C23H20O8	-0.255495	1.00986	169012	64568.9	2.61755	1.38822	Up	1.05282e-11	7.59383e-10	164970	177735	168489	171724	165646	165511	72852.5	65132.3	68777.1	62357.1	60616.7	57677.7
6.98_337.1085m/z	337.108	6.98177	neg	Psoralenol			5320772		Isoflavonoids	Level 3	51	60.1	M-H	C20H18O5	0.914741	1.00666	106177	53.6728	1978.24	10.95	Up	8.08634e-08	4.13956e-07	102570	82046.1	139482	107973	107702	97291.6	132.489	0.00787852	189.516	0.00787852	0.00787852	0.00787852
13.52_643.4177m/z	643.418	13.5165	pos	Soyasapogenol B 24-O-B-D-Glucoside	HMDB0039520		14021514	115334-08-2	Prenol lipids	Level 4	45.9	34.7	M+Na	C36H60O8	-0.571354	1.00608	28580.2	134819	0.211989	-2.23794	Down	1.03363e-07	5.06552e-07	22425.6	32731.3	28862.1	37131.7	28600.3	21730.2	166505	134270	139471	109739	129830	129101
0.86_384.0914m/z	384.091	0.8604	pos	Phosphoribosyl Formamidocarboxamide	HMDB0001439	C04734	166760	13018-54-7	Imidazole ribonucleosides and ribonucleotides	Level 4	36.5	0	M+NH4	C10H15N4O9P	-0.319692	1.00556	102817	208364	0.493447	-1.01903	Down	4.89065e-08	2.74052e-07	99261.4	104844	97256.6	98524.6	100930	116083	188155	201573	201235	233900	203914	221407
14.19_426.3501n	449.339	14.1884	pos	Momordenol	HMDB0031080		85724901	189156-41-0	Steroids and steroid derivatives	Level 4	41.4	13.1	M+H, M+Na	C29H46O2	0.775791	1.00526	29027.2	133086	0.218108	-2.19688	Down	4.42769e-10	8.5602e-09	30146.7	36342.9	27161.5	36712	23042	20758.1	147665	134365	125492	123699	135455	131841
5.36_472.3173m/z	472.317	5.35758	pos	Terfenadine	HMDB0014486	C07463	5405	50679-08-8	Benzene and substituted derivatives	Level 4	39	20.9	M+H	C32H41NO2	-7.89276	1.00391	682531	811628	0.840941	-0.249924	Down	0.0016106	0.00247304	665860	652874	652949	689049	667286	767167	903944	733322	854339	789789	805486	782885
0.74_215.0327m/z	215.033	0.741183	neg	2-C-Methyl-D-Erythritol-4-Phosphate	HMDB0304061	C11434	443198		Organic phosphoric acids and derivatives	Level 4	40	1.68	M-H	C5H13O7P	0.211453	1.00366	171579	309626	0.554149	-0.851653	Down	0.00543149	0.0076547	160995	181371	173540	179614	157704	176251	275940	281105	495012	311676	222681	271342
0.74_162.0528n	161.045	0.741183	neg	1-Rhamnono-1,4-Lactone	HMDB0302823		242516		Lactones	Level 3	49.6	52.4	M-H, M-H2O-H	C6H10O5	-0.126162	1.00317	169229	272739	0.620479	-0.688547	Down	3.30765e-10	6.90493e-09	161815	171544	176911	171856	170262	162985	268349	267631	259971	277737	281627	281121
4.43_593.1888m/z	593.189	4.43292	neg	Ambofuracin			42607785		Saccharolipids	Level 4	38.7	0	M+FA-H	C27H32O12	2.17102	1.00316	124655	19564	6.37162	2.67166	Up	4.46414e-08	2.54612e-07	123503	155363	117203	118518	127980	105361	19053.7	18797.8	29466.4	16149	18459.9	15457.3
